# Supplementary material for: A Screen Using iPSC-Derived Hepatocytes Reveals NAD+ as a Potential Treatment for mtDNA Depletion Syndrome
Source: Cell Rep. Author manuscript; Available in PMC 2018 Dec 11. (PMC6289059; doi:10.1016/j.celrep.2018.10.036)
Supplement: 2 [file NIHMS1512154-supplement-2.xlsx]

## Sheet: all drugs
ID	MOLENAME	Plate	Position	cas#	Formula	MolWt	Bioactivity	Original reading	Z-Score
00200046	GRISEOFULVIN	130715-01	A02	126-07-8	C17H17ClO6	352.774	antifungal, inhibits mitosis in metaphase	2236	0.151775
00200331	SALSALATE	130715-01	A03	552-94-3	C14H10O5	258.233	analgesic	2103	-0.735524
00211468	DANTHRON	130715-01	A04	117-10-2	C14H8O4	240.217	cathartic	2031	-1.21587
00212037	MEQUINOL	130715-01	A05	150-76-5	C7H8O2	124.141	skin depigmentor	1827	-2.57684
00300024	HYDROCORTISONE	130715-01	A06	50-23-7	C21H30O5	362.47	glucocorticoid, antiinflammatory	2031	-1.21587
00300029	DESOXYCORTICOSTERONE ACETATE	130715-01	A07	56-47-3	C23H32O4	372.509	mineralocorticoid	2004	-1.396
00300034	TESTOSTERONE PROPIONATE	130715-01	A08	57-85-2	C22H32O3	344.499	androgen, antineoplastic	2008	-1.36931
00300548	SPARTEINE SULFATE	130715-01	A09	6160-12-9, 299-39-8 [anhydrous]	C15H28N2O4S	332.465	oxytocic	2117	-0.642124
00300618	SALICYLANILIDE	130715-01	A10	87-17-2	C13H11NO2	213.238	antipyretic, fungicide	1853	-2.40338
00305025	PHENYL AMINOSALICYLATE	130715-01	A11	133-11-9	C13H11NO3	229.238	antibacterial (tuberculostatic)	2111	-0.682153
00307023	TESTOSTERONE	130715-01	B02	58-22-0	C19H28O2	288.434	androgen, antineoplastic	2276	0.418632
00310035	SANGUINARIUM CHLORIDE	130715-01	B03	5578-73-4	C20H14ClNO4	367.792	antineoplastic, antiplaque agent	13	-14.6788
00330002	MITOMYCIN	130715-01	B04	50-07-7	C15H18N4O5	334.335	antineoplastic	37	-14.5187
01300037	SODIUM NITROPRUSSIDE	130715-01	B05	13755-38-9	C5FeN6Na2O	261.922	antihypertensive	1998	-1.43602
01300038	SODIUM OXYBATE	130715-01	B06	502-85-2	C4H7NaO3	126.088	anesthetic	2218	0.0316893
00330068	PYRETHRINS	130715-01	B07	121-21-1	C20H26O3	314.428	insecticide, Na channel toxin	2135	-0.522039
01500101	ACETAMINOPHEN	130715-01	B08	103-90-2	C8H9NO2	151.166	analgesic, antipyretic	2271	0.385275
01500104	ACETYLCHOLINE CHLORIDE	130715-01	B09	60-31-1, 51-84-3 [acetylcholine]	C7H16ClNO2	181.664	cholinergic, antiarrhythmic, miotic, vasodilator (peripheral)	2239	0.171789
01500105	ACETYLCYSTEINE	130715-01	B10	616-91-1	C5H9NO3S	163.196	mucolytic	2326	0.752203
01500107	ADENOSINE	130715-01	B11	58-61-7	C10H13N5O4	267.246	antiarrhythmic, cardiac depressant	2346	0.885631
01500108	ALLOPURINOL	130715-01	C02	315-30-0	C5H4N4O	136.114	antihyperuricemia, antigout, antiurolithic	2385	1.14582
01500109	ALVERINE CITRATE	130715-01	C03	5560-59-8, 150-59-4 [alverine]	C26H35NO7	473.571	anticholinergic	2315	0.678817
01500110	AMANTADINE HYDROCHLORIDE	130715-01	C04	665-66-7, 768-94-5 [amantadine]	C10H18ClN	187.715	antiviral, antiparkinsonian; treatment of drug-induced extrapyrimidal reactions	2400	1.24589
01502273	DOCETAXEL	130715-01	C05	148408-66-6	C43H59NO17	861.946	antineoplastic	2218	0.0316893
01500112	AMILORIDE HYDROCHLORIDE	130715-01	C06	17440-83-4, 2016-88-8 [anhydrous], 2609-46-3 [amiloride]	C6H9Cl2N7O	266.091	Na+ channel inhibitor, diuretic	2144	-0.461996
01500113	POTASSIUM p-AMINOBENZOATE	130715-01	C07	150-13-0 (acid)	C7H6KNO2	175.233	ultraviolet screen	2238	0.165118
01500114	AMINOCAPROIC ACID HYDROCHLORIDE	130715-01	C08	4321-58-8	C6H14ClNO2	167.637	hemostatic	2380	1.11246
01500115	AMINOGLUTETHIMIDE	130715-01	C09	125-84-8	C13H16N2O2	232.285	aromatase inhibitor, antineoplastic, testosterone suppressant	2248	0.231832
01500116	AMINOSALICYLATE SODIUM	130715-01	C10	6018-19-5	C7H6NNaO3	175.121	antibacterial, tuberculostatic	2216	0.0183464
01500117	AMITRIPTYLINE HYDROCHLORIDE	130715-01	C11	549-18-8	C20H24ClN	313.874	antidepressant	1283	-6.20609
01500119	AMODIAQUINE DIHYDROCHLORIDE	130715-01	D02	6398-98-7, 69-44-3 [anhydrous], 86-42-0 [amodiaquine]	C20H24Cl3N3O	428.793	antimalarial	1818	-2.63688
01500120	AMOXICILLIN	130715-01	D03	61336-70-7, 26787-78-0 [anhydrous]	C16H19N3O5S	365.411	antibacterial	2277	0.425303
01500122	AMPHOTERICIN B	130715-01	D04	1397-89-3	C47H73NO17	924.102	antifungal	2194	-0.128425
01500123	AMPICILLIN SODIUM	130715-01	D05	69-52-3, 69-53-4 [ampicillin]	C16H18N3NaO4S	371.393	antibacterial	2187	-0.175125
01500127	ANTHRALIN	130715-01	D06	480-22-8, 1143-38-0	C14H10O3	226.234	antipsoriatic	2151	-0.415296
01500128	ANTIPYRINE	130715-01	D07	60-80-0	C11H12N2O	188.231	analgesic	2181	-0.215153
01500129	APOMORPHINE HYDROCHLORIDE	130715-01	D08	41372-20-7, 314-19-2 [anhydrous], 58-00-4 [apomorphine]	C17H18ClNO2	303.792	emetic, antiparkinsonian, erextile dysfunction therapy	1902	-2.07648
01500130	ASPIRIN	130715-01	D09	50-78-2	C9H8O4	180.162	analgesic, antipyretic, antiinflammatory	2254	0.27186
01500131	ATROPINE SULFATE	130715-01	D10	51-55-8, 5908-99-6 [atropine sulfate], 55-48-1 [anhydrous]	C17H25NO7S	387.455	anticholinergic, mydriatic	2124	-0.595425
01500133	AZATHIOPRINE	130715-01	D11	446-86-6	C9H7N7O2S	277.266	immunosuppressant, antineoplastic, antirheumatic	1639	-3.83106
01500134	BACITRACIN	130715-01	E02	1405-87-4	C66H103N17O16S	1422.73	antibacterial	2328	0.765546
01500136	BECLOMETHASONE DIPROPIONATE	130715-01	E03	5534-09-8, 4419-39-0 [beclomethasone]	C28H37ClO7	521.056	antiasthmatic, topical antiinflammatory	2459	1.6395
01500137	BENSERAZIDE HYDROCHLORIDE	130715-01	E04	322-35-0	C10H16ClN3O5	293.709	decarboxylase inhibitor	2490	1.84632
01500138	BENZETHONIUM CHLORIDE	130715-01	E05	121-54-0	C27H42ClNO2	448.094	antiinfective (topical)	21	-14.6254
01500139	BENZOCAINE	130715-01	E06	94-09-7	C9H11NO2	165.194	anesthetic (topical)	2362	0.992374
01500141	BENZTHIAZIDE	130715-01	E07	91-33-8	C15H14ClN3O4S3	431.942	diuretic, antihypertensive	2289	0.50536
01500144	BETAMETHASONE	130715-01	E08	378-44-9	C22H29FO5	392.472	glucocorticoid, antiinflammatory	2472	1.72623
01500145	BETAMETHASONE VALERATE	130715-01	E09	2152-44-5	C27H37FO6	476.591	glucocorticoid	2427	1.42602
01500146	BETHANECHOL CHLORIDE	130715-01	E10	590-63-6, 674-38-4 [bethanechol]	C7H17ClN2O2	196.679	cholinergic	2221	0.0517035
01500147	BISACODYL	130715-01	E11	603-50-9	C22H19NO4	361.401	cathartic	1733	-3.20395
01500148	BITHIONATE SODIUM	130715-01	F02	97-18-7	C12H4Cl4Na2O2S	400.02	anthelmintic, antiseptic	1704	-3.39742
01500151	BROMOCRIPTINE MESYLATE	130715-01	F03	22260-51-1, 25614-03-3 [bromocriptine]	C33H44BrN5O8S	750.715	prolactin inhibitor, antiparkinsonian	2244	0.205146
01500152	BUSULFAN	130715-01	F04	55-98-1	C6H14O6S2	246.303	antineoplastic, alkylating agent	2292	0.525375
01500155	CAFFEINE	130715-01	F05	58-08-2, 5743-12-4 [monohydrate]	C8H10N4O2	194.195	CNS stimulant	2372	1.05909
01500156	CAMPHOR (1R)	130715-01	F06	464-49-3; 76-22-2	C10H16O	152.238	analgesic, antiinfective, antipruritic	2249	0.238503
01500158	CARBACHOL	130715-01	F07	51-83-2	C6H15ClN2O2	182.652	cholinergic, miotic	2113	-0.66881
01500159	CARBAMAZEPINE	130715-01	F08	298-46-4	C15H12N2O	236.276	analgesic, anticonvulsant	2388	1.16583
01500160	CARBENICILLIN DISODIUM	130715-01	F09	4800-94-6, 4697-36-3 [carbenicillin]	C17H16N2Na2O6S	422.37	antibacterial	538	-11.1763
01500161	CARBINOXAMINE MALEATE	130715-01	F10	3505-38-2, 486-16-8 [carbinoxamine]	C20H23ClN2O5	406.87	antihistaminic	2168	-0.301882
01500162	CARISOPRODOL	130715-01	F11	78-44-4	C12H24N2O4	260.336	muscle relaxant (skeletal)	2194	-0.128425
01500163	CEFADROXIL	130715-01	G02	66592-87-8, 50370-12-2 [anhydrous], 119922-89-9 [hemihydrate]	C16H17N3O5S	363.395	antibacterial	2463	1.66619
01500164	CEFAZOLIN SODIUM	130715-01	G03	27164-46-1, 25953-19-9 [cefazolin]	C14H13N8NaO4S3	476.493	antibacterial	2555	2.27996
01500165	CEFOTAXIME SODIUM	130715-01	G04	64485-93-4, 63527-52-6 [cefotaxime]	C16H16N5NaO7S2	477.453	antibacterial	513	-11.3431
01500166	CEPHALOTHIN SODIUM	130715-01	G05	58-71-9, 153-61-7 [cephalothin]	C16H15N2NaO6S2	418.426	antibacterial	527	-11.2497
01500167	CEPHAPIRIN SODIUM	130715-01	G06	24356-60-3, 21593-23-7 [cephapirin]	C17H16N3NaO6S2	445.451	antibacterial	2344	0.872289
01500102	ACETAZOLAMIDE	130715-01	G07	59-66-5	C4H6N4O3S2	222.245	carbonic anhydrase inhibitor, diuretic, antiglaucoma	2170	-0.288539
01500168	CEPHRADINE	130715-01	G08	38821-53-3 [anhydrous], 58456-86-3 [dihydrate], 31828-50-9 [non-stoichiometric hydrate]	C16H19N3O4S	349.412	antibacterial	557	-11.0495
01500169	CETYLPYRIDINIUM CHLORIDE	130715-01	G09	6004-24-6, 123-03-5 [anhydrous]	C21H38ClN	339.997	antiinfective (topical)	11	-14.6921
01500171	CHLORAMBUCIL	130715-01	G10	305-03-3	C14H19Cl2NO2	304.219	antineoplastic, alkylating agent	2306	0.618774
01500172	CHLORAMPHENICOL PALMITATE	130715-01	G11	530-43-8	C27H42Cl2N2O6	561.552	antibacterial, antirickettsial	1530	-4.55825
01500173	CHLORAMPHENICOL SODIUM SUCCINATE	130715-01	H02	982-57-0, 56-75-7 [chloramphenicol]	C15H15Cl2N2NaO8	445.191	antibacterial, antirickettsial, inhibits protein synthesis	2023	-1.26924
01500174	CHLORAMPHENICOL	130715-01	H03	56-75-7	C11H12Cl2N2O5	323.135	antibacterial, antirickettsial, inhibits protein synthesis	1161	-7.02
01500175	CHLORCYCLIZINE HYDROCHLORIDE	130715-01	H04	1620-21-9, 82-93-9 [base]	C18H22Cl2N2	337.295	H1-antihistamine	1812	-2.67691
01500177	CHLORHEXIDINE DIHYDROCHLORIDE	130715-01	H05	3697-42-5, 55-56-1 [chlorhexidine]	C22H32Cl4N10	578.379	antibacterial (topical), disinfectant	12	-14.6855
01500178	CHLOROCRESOL	130715-01	H06	59-50-7	C7H7ClO	142.586	antiinfectant	2191	-0.148439
01500180	CHLOROTHIAZIDE	130715-01	H07	58-94-6	C7H6ClN3O4S2	295.725	diuretic, antihypertensive	2184	-0.195139
01500182	CHLOROXYLENOL	130715-01	H08	88-04-0	C8H9ClO	156.613	antibacterial, topical and urinary antiseptic	2046	-1.1158
01500183	DEXCHLORPHENIRAMINE MALEATE	130715-01	H09	2438-32-6	C20H23ClN2O4	390.87	antihistaminic	2119	-0.628782
01500184	CHLORPROMAZINE	130715-01	H10	50-53-3	C17H19ClN2S	318.871	antiemetic, antipsychotic	481	-11.5566
01500185	CHLORPROPAMIDE	130715-01	H11	94-20-2	C10H13ClN2O3S	276.744	antidiabetic	562	-11.0162
01500186	CHLORTETRACYCLINE HYDROCHLORIDE	130715-02	A02	64-72-2	C22H24Cl2N2O8	515.351	antibacterial, antiamebic, Ca chelator, hepatotoxic; inhibits protein synthesis	1936	-2.83562
01500187	CHLORTHALIDONE	130715-02	A03	77-36-1	C14H11ClN2O4S	338.772	diuretic, antihypertensive	1967	-2.43876
01500188	CHLORZOXAZONE	130715-02	A04	95-25-0	C7H4ClNO2	169.568	muscle relaxant (skeletal)	2071	-1.10736
01500189	CICLOPIROX OLAMINE	130715-02	A05	41621-49-2	C14H24N2O3	268.359	antifungal	222	-24.7781
01500190	CINOXACIN	130715-02	A06	28657-80-9	C12H10N2O5	262.224	antibacterial	1979	-2.28514
01500191	CLEMASTINE FUMARATE	130715-02	A07	14976-57-9, 15686-51-8 (base)	C25H30ClNO5	459.975	antihistaminic	1126	-13.2051
01500192	CLIDINIUM BROMIDE	130715-02	A08	3485-62-9	C22H26BrNO3	432.361	anticholinergic	1885	-3.48851
01500193	CLINDAMYCIN HYDROCHLORIDE	130715-02	A09	21462-39-5, 58207-19-5 [monohydrate], 18323-44-9 [clindamycin]	C18H34Cl2N2O5S	461.452	antibacterial, inhibits protein synthesis	2056	-1.29939
01500196	CLOMIPHENE CITRATE	130715-02	A10	50-41-9, 911-45-5 [clomiphene]	C32H36ClNO8	598.099	gonad stimulating principle	2150	-0.0960142
01500198	CLONIDINE HYDROCHLORIDE	130715-02	A11	4205-91-8, 4205-90-7 [clonidine]	C9H10Cl3N3	266.559	antihypertensive	2154	-0.0448066
01500200	CLOTRIMAZOLE	130715-02	B02	23593-75-1	C22H17ClN2	344.847	antifungal	1679	-6.1257
01500201	CLOXACILLIN SODIUM	130715-02	B03	7081-44-9, 642-78-4 [anhydrous]	C19H17ClN3NaO5S	457.871	antibacterial	2248	1.15857
01500202	CLOXYQUIN	130715-02	B04	130-16-5	C9H6ClNO	179.607	antibacterial, antifungal	1921	-3.02765
01500205	COLCHICINE	130715-02	B05	64-86-8	C22H25NO6	399.448	antimitotic, antigout agent	1772	-4.93513
01500206	COLISTIMETHATE SODIUM	130715-02	B06	8068-28-8, 21362-08-3 [replaced]	C57H103N16Na5O28S5	1735.82	antibacterial	2177	0.249637
01500207	CORTISONE ACETATE	130715-02	B07	50-04-4, 53-06-5 [cortisone]	C23H30O6	402.492	glucocorticoid	2172	0.185627
01500208	COTININE	130715-02	B08	486-56-6, 5695-98-7[fumarate]	C10H12N2O	176.22	antidepressant	2171	0.172826
01500209	CRESOL	130715-02	B09	1319-77-3	C7H8O	108.141	antiinfectant	2049	-1.389
01500210	CROMOLYN SODIUM	130715-02	B10	15826-37-6, 16110-51-3 [cromolyn]	C23H14Na2O11	512.341	antiasthmatic, antiallergy	1997	-2.0547
01500211	CYCLIZINE	130715-02	B11	82-92-8	C18H22N2	266.389	H1 antihistamine	1889	-3.43731
01500212	CYCLOPENTOLATE HYDROCHLORIDE	130715-02	C02	5870-29-1, 512-15-2 [cyclopentolate]	C17H26ClNO3	327.855	mydriatic	2265	1.3762
01500213	CYCLOPHOSPHAMIDE	130715-02	C03	6055-19-2, 50-18-0 [anhydrous]	C7H17Cl2N2O3P	279.105	antineoplastic, alkylating agent	2247	1.14577
01500215	CYCLOSERINE (D)	130715-02	C04	68-41-7	C3H6N2O2	102.093	antibacterial (tuberculostatic)	2091	-0.851326
01500216	CYPROTERONE ACETATE	130715-02	C05	427-51-0	C24H29ClO4	416.949	antiandrogen	1484	-8.62207
01500217	CYTARABINE	130715-02	C06	147-94-4	C9H13N3O5	243.221	antineoplastic, antiviral, antimetabolite	2037	-1.54263
01500218	DACARBAZINE	130715-02	C07	4342-03-4	C6H10N6O	182.186	antineoplastic	2192	0.441665
01500220	DANAZOL	130715-02	C08	17230-88-5	C22H27NO2	337.466	anterior pituitary suppressant	2184	0.33925
01500222	DAPSONE	130715-02	C09	80-08-0	C12H12N2O2S	248.306	antibacterial, leprostatic, dermatitis herpetiformis suppressant	1956	-2.57958
01500223	DAUNORUBICIN	130715-02	C10	20830-81-3	C27H29NO10	527.533	antineoplastic	560	-20.451
01500224	DEFEROXAMINE MESYLATE	130715-02	C11	138-14-7, 70-51-9 [deferoxamine]	C26H52N6O11S	656.802	chelating agent (Fe & Al)	2207	0.633694
01500225	DEHYDROCHOLATE SODIUM	130715-02	D02	145-41-5	C24H33NaO5	424.517	choleretic	2267	1.40181
01500226	DEMECLOCYCLINE HYDROCHLORIDE	130715-02	D03	127-33-3	C21H22Cl2N2O8	501.324	antibacterial	1925	-2.97644
01500227	DESIPRAMINE HYDROCHLORIDE	130715-02	D04	58-28-6, 50-47-5 [desipramine]	C18H23ClN2	302.85	antidepressant	447	-21.8976
01500230	DEXAMETHASONE	130715-02	D05	50-02-2	C22H29FO5	392.472	glucocorticoid	2256	1.26099
01500231	DEXAMETHASONE ACETATE	130715-02	D06	55812-90-3, 1177-87-3 [anhydrous]	C24H31FO6	434.509	glucocorticoid, antiinflammatory	2338	2.31074
01500232	DEXAMETHASONE SODIUM PHOSPHATE	130715-02	D07	2392-39-4, 312-93-6 [dexamethasone 21-(dihydrogen phosphate)]	C22H28FNa2O8P	516.415	glucocorticoid, antiinflammatory	2211	0.684901
01500233	DEXTROMETHORPHAN HYDROBROMIDE	130715-02	D08	6700-34-1, 125-69-9 [anhydrous], 125-71-3 [dextromethorphan]	C18H26BrNO	352.318	antitussive	1758	-5.11435
01500235	DIBENZOTHIOPHENE	130715-02	D09	132-65-0	C12H8S	184.262	keratolytic	2196	0.492873
01500236	DIBUCAINE HYDROCHLORIDE	130715-02	D10	61-12-1, 85-79-0 [dibucaine]	C20H30ClN3O2	379.934	anesthetic (local)	1863	-3.77016
01500237	DICLOFENAC SODIUM	130715-02	D11	15307-79-6	C14H10Cl2NNaO2	318.137	antiinflammatory	2428	3.46291
01500238	DICLOXACILLIN SODIUM	130715-02	E02	13412-64-1, 343-55-5 [anhydrous], 3116-76-5 [dicloxacillin]	C19H16Cl2N3NaO5S	492.316	antibacterial	2289	1.68345
01500240	DICYCLOMINE HYDROCHLORIDE	130715-02	E03	67-92-5, 77-19-0 [dicyclomine]	C19H36ClNO2	345.957	anticholinergic	2126	-0.40326
01500241	DIENESTROL	130715-02	E04	84-17-3, 13029-44-2 [//E,E//]	C18H18O2	266.343	estrogen	2276	1.51702
01500242	DIETHYLCARBAMAZINE CITRATE	130715-02	E05	1642-54-2, 90-89-1 [diethylcarbamazine]	C16H29N3O8	391.425	anthelmintic	1924	-2.98924
01500244	DIETHYLSTILBESTROL	130715-02	E06	56-53-1	C18H20O2	268.359	estrogen	2049	-1.389
01500245	DIFLUNISAL	130715-02	E07	22494-42-4	C13H8F2O3	250.204	analgesic, antiinflammatory	2217	0.761712
01500246	DIGITOXIN	130715-02	E08	71-63-6	C41H64O13	764.959	inotropic, cardiotonic	91	-26.4551
01500247	DIGOXIN	130715-02	E09	20830-75-5	C41H64O14	780.959	cardiac stimulant	86	-26.5191
01500248	DIHYDROERGOTAMINE MESYLATE	130715-02	E10	6190-39-2	C34H41N5O8S	679.799	vasoconstrictor, antimigraine	2041	-1.49142
01500251	DIMENHYDRINATE	130715-02	E11	523-87-5	C24H28ClN5O3	469.975	antiemetic	1940	-2.78441
01500252	DIMERCAPROL	130715-02	F02	59-52-9	C3H8OS2	124.225	chelating agent (As, Au, Hg antidote)	1375	-10.0175
01500253	DIMETHADIONE	130715-02	F03	695-53-4	C5H7NO3	129.116	anticonvulsant	2360	2.59238
01500255	DIOXYBENZONE	130715-02	F04	131-53-3	C14H12O4	244.249	ultraviolet screen	2165	0.0960142
01500256	DIPHENHYDRAMINE HYDROCHLORIDE	130715-02	F05	147-24-0	C17H22ClNO	291.824	antihistaminic	1774	-4.90952
01500258	DIPHENYLPYRALINE HYDROCHLORIDE	130715-02	F06	132-18-3 147-20-6 [diphenylpyraline]	C19H24ClNO	317.862	antihistaminic	1873	-3.64214
01500259	DIPYRIDAMOLE	130715-02	F07	58-32-2	C24H40N8O4	504.638	coronary vasodilator	1773	-4.92233
01500260	PYRITHIONE ZINC	130715-02	F08	13463-41-7	C10H10N2O2S2Zn	319.701	antibacterial, antifungal, antiseborrheic	2414	3.28368
01500262	DISULFIRAM	130715-02	F09	97-77-8	C10H20N2S4	296.54	alcohol antagonist	2047	-1.41461
01500263	DOPAMINE HYDROCHLORIDE	130715-02	F10	62-31-7, 51-61-6 [dopamine]	C8H12ClNO2	189.643	cardiotonic, antihypotensive	2192	0.441665
01500264	DOXEPIN HYDROCHLORIDE	130715-02	F11	1229-29-4, 1668-19-5 [doxepin], 4698-39-9 [(//E//)-isomer], 25127-31-5 [(//Z//)-isomer]	C19H22ClNO	315.846	antidepressant	941	-15.5735
01500266	DOXYCYCLINE HYDROCHLORIDE	130715-02	G02	17086-28-1, 564-25-0 [anhydrous]	C22H25ClN2O8	480.906	antibacterial	1835	-4.12861
01500267	DOXYLAMINE SUCCINATE	130715-02	G03	562-10-7, 469-21-6 [doxylamine]	C21H28N2O5	388.468	antihistaminic, hypnotic	2029	-1.64504
01500268	DYCLONINE HYDROCHLORIDE	130715-02	G04	536-43-6, 586-60-7 [dyclonine]	C18H28ClNO2	325.882	anesthetic (topical)	1960	-2.52837
01500269	DYPHYLLINE	130715-02	G05	479-18-5	C10H14N4O4	254.247	PDE inhibitor, bronchodilator, vasodilator	2107	-0.646495
01500270	ETHYLENEDIAMINE TETRACETATE TETRA-ETHANOLAMINE	130715-02	G06		C18H44N6O12	536.584	chelating agent, antioxidant	2285	1.63224
01500272	EMETINE DIHYDROCHLORIDE	130715-02	G07	316-42-7, 483-18-1 [emetine]	C29H42Cl2N2O4	553.575	inhibits RNA, DNA and protein synthesis	84	-26.5447
01500273	EPHEDRINE (1R,2S) HYDROCHLORIDE	130715-02	G08	50-98-6, 299-42-3 [(-)-ephedrine]	C10H16ClNO	201.698	bronchodilator, cardiac stimulant	2174	0.211231
01500274	EPINEPHRINE BITARTRATE	130715-02	G09	51-42-3	C13H19NO9	333.298	adrenergic agonist, bronchodilator, antiglaucoma agent	2238	1.03055
01500275	EQUILIN	130715-02	G10	474-86-2	C18H20O2	268.359	estrogen	2100	-0.736109
01500276	ERGOCALCIFEROL	130715-02	G11	50-14-6	C28H44O	396.662	antirachitic vitamin; LD50 (rat) 56 mg/kg po	2377	2.81001
01500277	ERGONOVINE MALEATE	130715-02	H02	129-51-1, 60-79-7 [ergonovine]	C23H27N3O6	441.488	oxytocic, 5HT antagonist	1864	-3.75735
01500279	ERYTHROMYCIN ETHYLSUCCINATE	130715-02	H03	1264-62-6, 114-07-8 [erythromycin]	C43H75NO16	862.074	antibacterial	2113	-0.569684
01500280	ERYTHROMYCIN	130715-02	H04	114-07-8	C37H67NO13	733.945	antibacterial	2144	-0.172826
01500282	ESTRADIOL	130715-02	H05	50-28-2	C18H24O2	272.391	estrogen	2117	-0.518477
01500283	ESTRADIOL CYPIONATE	130715-02	H06	313-06-4	C26H36O3	396.575	estrogen	2160	0.0320047
01500284	ESTRADIOL VALERATE	130715-02	H07	979-32-8	C23H32O3	356.51	estrogen	2164	0.0832123
01500285	ESTRIOL	130715-02	H08	50-27-1, 514-68-1 [as, succinate]	C18H24O3	288.39	estrogen	320	-23.5235
01500286	ESTRONE	130715-02	H09	53-16-7	C18H22O2	270.375	estrogen	2155	-0.0320047
01500287	ETHACRYNIC ACID	130715-02	H10	58-54-8	C13H12Cl2O4	303.144	diuretic	2126	-0.40326
01500288	ETHAMBUTOL HYDROCHLORIDE	130715-02	H11	1070-11-7, 74-55-5 [ethambutol]	C10H26Cl2N2O2	277.237	antibacterial (tuberculostatic)	2072	-1.09456
01500291	ETHINYL ESTRADIOL	130715-03	A02	57-63-6	C20H24O2	296.413	estrogen, plus progestogen as oral contraceptive	1577	-2.62877
01500292	ETHIONAMIDE	130715-03	A03	536-33-4	C8H10N2S	166.246	antibacterial, tuberculostatic	1778	-1.32228
01500293	ETHOPROPAZINE HYDROCHLORIDE	130715-03	A04	1094-08-2, 522-00-9 [ethopropazine]	C19H25ClN2S	348.942	antiparkinsonian, anticholinergic	2376	2.5647
01500294	EUCALYPTOL	130715-03	A05	470-82-6	C10H18O	154.254	anthelminthic, antiseptic, expectorant	1858	-0.80228
01500295	EUCATROPINE HYDROCHLORIDE	130715-03	A06	536-93-6, 100-91-4 [eucatropine]	C17H26ClNO3	327.855	anticholinergic (opthalmic)	2014	0.211713
01500296	EUGENOL	130715-03	A07	97-53-0	C10H12O2	164.206	analgesic (topical), antiseptic, antifungal	1912	-0.451283
01500299	FLUDROCORTISONE ACETATE	130715-03	A08	514-36-3, 127-31-1 [fludrocortisone]	C23H31FO6	422.498	mineralocorticoid	2171	1.23221
01500300	FLUMETHAZONE PIVALATE	130715-03	A09	2002-29-1, 2135-17-3 [flumethasone]	C27H36F2O6	494.581	glucocorticoid, antiinflammatory	2195	1.38821
01500302	FLUOCINOLONE ACETONIDE	130715-03	A10	67-73-2	C24H30F2O6	452.5	glucocorticoid, antiinflammatory	2377	2.5712
01500303	FLUOCINONIDE	130715-03	A11	356-12-7	C26H32F2O7	494.538	antiinflammatory, glucocorticoid	2342	2.3437
01500304	FLUOROMETHOLONE	130715-03	B02	426-13-1	C22H29FO4	376.472	glucocorticoid, antiinflammatory	2207	1.4662
01500305	FLUOROURACIL	130715-03	B03	51-21-8	C4H3FN2O2	130.079	antineoplastic, pyrimidine antimetabolite	2371	2.5322
01500308	FLURBIPROFEN	130715-03	B04	5104-49-4	C15H13FO2	244.268	antiinflammatory, analgesic	2185	1.32321
01500309	FURAZOLIDONE	130715-03	B05	67-45-8	C8H7N3O5	225.162	antibacterial	2487	3.28619
01500310	FUROSEMIDE	130715-03	B06	54-31-9	C12H11ClN2O5S	330.749	diuretic, antihypertensive	2298	2.0577
01500311	FUSIDIC ACID	130715-03	B07	6990-06-3	C31H48O6	516.725	antibacterial	2330	2.2657
01500312	GALLAMINE TRIETHIODIDE	130715-03	B08	65-29-2, 153-76-4 [gallamine]	C30H60I3N3O3	891.544	muscle relaxant (skeletal)	2228	1.6027
01500313	GEMFIBROZIL	130715-03	B09	25812-30-0	C15H22O3	250.341	antihyperlipoproteinemic	2170	1.22571
01500315	GENTIAN VIOLET	130715-03	B10	548-62-9	C25H30ClN3	407.991	antibacterial, anthelmintic	121	-12.0927
01500316	GLUCOSAMINE HYDROCHLORIDE	130715-03	B11	3416-24-8	C6H14ClNO5	215.635	antiarthritic	2212	1.4987
01500319	GRAMICIDIN (gramicidin A shown)	130715-03	C02	1405-97-6	C99H140N20O17	1882.34	antibacterial	110	-12.1642
01500321	GUAIFENESIN	130715-03	C03	93-14-1	C10H14O4	198.221	expectorant	2112	0.848709
01500322	GUANABENZ ACETATE	130715-03	C04	23256-50-0	C10H12Cl2N4O2	291.139	antihypertensive	812	-7.60124
01500324	HALAZONE	130715-03	C05	80-13-7	C7H5Cl2NO4S	270.092	antiinfectant	2183	1.31021
01500325	HALOPERIDOL	130715-03	C06	52-86-8	C21H23ClFNO2	375.874	antidyskinetic, antipsychotic	1942	-0.256284
01500327	HETACILLIN POTASSIUM	130715-03	C07	5321-32-4, 3511-16-8 [hetacillin]	C19H22KN3O4S	427.571	antibacterial	2317	2.1812
01500328	HEXACHLOROPHENE	130715-03	C08	70-30-4	C13H6Cl6O2	406.91	antiinfective (topical)	94	-12.2682
01500330	HEXYLRESORCINOL	130715-03	C09	136-77-6	C12H18O2	194.276	anthelmintic, topical antiseptic	2295	2.0382
01500331	HISTAMINE DIHYDROCHLORIDE	130715-03	C10	51-45-6 [histamine]	C5H11Cl2N3	184.07	H1&2 agonist, edema induction, gastric secretion stimulant	2219	1.5442
01500332	HOMATROPINE HYDROBROMIDE	130715-03	C11	51-56-9, 87-00-3 [homatropine]	C16H22BrNO3	356.263	anticholinergic (opthalmic)	2218	1.5377
01500333	HOMATROPINE METHYLBROMIDE	130715-03	D02	80-49-9, 87-00-3 [homatropine]	C17H24BrNO3	370.29	anticholinergic (opthalmic)	2208	1.4727
01500335	HYDROCHLOROTHIAZIDE	130715-03	D03	58-93-5	C7H8ClN3O4S2	297.741	diuretic	2085	0.67321
01500338	HYDROCORTISONE ACETATE	130715-03	D04	50-03-3	C23H32O6	404.508	glucocorticoid, antiinflammatory	2341	2.3372
01500339	HYDROCORTISONE HEMISUCCINATE	130715-03	D05	83784-20-7, 2203-97-6 [anhydrous]	C25H34O8	462.545	glucocorticoid	2277	1.9212
01500340	HYDROCORTISONE PHOSPHATE TRIETHYLAMINE	130715-03	D06	3863-59-0 [cortisol 21-(dihydrogen phosphate)]	C33H61N2O8P	644.837	glucocorticoid	2407	2.7662
01500341	HYDROFLUMETHIAZIDE	130715-03	D07	135-09-1	C8H8F3N3O4S2	331.294	antihypertensive, diuretic	2137	1.01121
01500343	HYDROXYPROGESTERONE CAPROATE	130715-03	D08	630-56-8, 68-96-2 [hydroxyprogesterone]	C27H40O4	428.617	progestogen	2025	0.283212
01500344	HYDROXYUREA	130715-03	D09	127-07-1	CH4N2O2	76.0552	antineoplastic, inhibits ribonucleoside diphosphate reductase	2178	1.27771
01500345	HYDROXYZINE PAMOATE	130715-03	D10	10246-75-0, 68-88-2 [hydroxyzine]	C44H43ClN2O8	763.295	anxiolytic, antihistaminic	2037	0.361212
01500346	HYOSCYAMINE	130715-03	D11	101-31-5	C17H23NO3	289.378	anticholinergic, analgesic	1945	-0.236784
01500347	IBUPROFEN	130715-03	E02	15687-27-1, 58560-75-1 [(+/-) mixture]	C13H18O2	206.287	antiinflammatory	2004	0.146713
01500348	IMIPRAMINE HYDROCHLORIDE	130715-03	E03	113-52-0, 50-49-7 [imipramine]	C19H25ClN2	316.878	antidepressant	967	-6.59374
01500349	INDAPAMIDE	130715-03	E04	26807-65-8	C16H16ClN3O3S	365.841	diuretic, antihypertensive	2125	0.933208
01500350	INDOMETHACIN	130715-03	E05	53-86-1	C19H16ClNO4	357.797	antiinflammatory, antipyretic, analgesic	2346	2.3697
01500351	INDOPROFEN	130715-03	E06	31842-01-0	C17H15NO3	281.314	analgesic, antiinflammatory	2117	0.881208
01500352	INOSITOL	130715-03	E07	87-89-8	C6H12O6	180.159	growth factor	2200	1.4207
01500353	IODOQUINOL	130715-03	E08	83-73-8	C9H5I2NO	396.955	antiamebic	2136	1.00471
01500354	IPRATROPIUM BROMIDE	130715-03	E09	66985-17-9	C20H30BrNO3	412.371	bronchodilator, antiarrhythmic	2031	0.322212
01500355	ISONIAZID	130715-03	E10	54-85-3	C6H7N3O	137.142	antibacterial, tuberculostatic	2099	0.764209
01500356	ISOPROPAMIDE IODIDE	130715-03	E11	71-81-8, 7492-32-2 [isopropamide]	C23H33IN2O	480.437	anticholinergic	1971	-0.0677853
01500357	ISOPROTERENOL HYDROCHLORIDE	130715-03	F02	51-30-9, 7683-59-2 [isoproterenol]	C11H18ClNO3	247.724	bronchodilator	1911	-0.457783
01500358	ISOSORBIDE DINITRATE	130715-03	F03	87-33-2	C6H8N2O8	236.139	antianginal	2044	0.406712
01500359	ISOXSUPRINE HYDROCHLORIDE	130715-03	F04	579-56-6, 395-28-8 [isoxsuprine]	C18H24ClNO3	337.85	vasodilator	2249	1.7392
01500360	KANAMYCIN A SULFATE	130715-03	F05	25389-94-0, 133-92-6 [replaced], 59-01-8 [kanamycin]	C18H38N4O15S	582.585	antibacterial	2162	1.17371
01500362	KETOCONAZOLE	130715-03	F06	65277-42-1	C26H28Cl2N4O4	531.443	antifungal, PXR/SRC1 & CAR/SRC1 inhibitor	2065	0.543211
01500363	LACTULOSE	130715-03	F07	4618-18-2	C12H22O11	342.303	laxative	2252	1.7587
01500364	LEUCOVORIN CALCIUM	130715-03	F08	1492-18-8	C20H21CaN7O7	511.513	antianemic, antidote to folic acid antagonists	2258	1.7977
01500365	LEVONORDEFRIN	130715-03	F09	829-74-3, 18829-78-2 [replaced]	C9H13NO3	183.209	vasoconstrictor	2053	0.465211
01500368	LINCOMYCIN HYDROCHLORIDE	130715-03	F10	7179-49-9, 859-18-7 [anhydrous], 154-21-2 [lincomycin]	C18H35ClN2O6S	443.006	antibacterial	2124	0.926708
01500372	MAFENIDE HYDROCHLORIDE	130715-03	F11	138-39-6	C7H11ClN2O2S	222.695	antibacterial	1836	-0.945279
01500373	MAPROTILINE HYDROCHLORIDE	130715-03	G02	10347-81-6, 10262-69-8 (maprotiline)	C20H24ClN	313.874	antidepressant	1777	-1.32878
01500374	MECAMYLAMINE HYDROCHLORIDE	130715-03	G03	826-39-1, 60-40-2 [mecamylamine]	C11H22ClN	203.758	antihypertensive	2266	1.8497
01500375	MECHLORETHAMINE	130715-03	G04	55-86-7, 51-75-2 [mechlorethamine]	C5H11Cl2N	156.056	antineoplastic, alkylating agent	1170	-5.27425
01500376	MECLIZINE HYDROCHLORIDE	130715-03	G05	31884-77-2, 1104-22-9 [anhydrous], 569-65-3 [meclizine]	C25H29Cl3N2	463.882	antiemetic	2070	0.57571
01500377	MECLOFENAMATE SODIUM	130715-03	G06	6385-02-0	C14H10Cl2NNaO2	318.137	antiinflammatory, antipyretic	2187	1.33621
01500379	MEDROXYPROGESTERONE ACETATE	130715-03	G07	71-58-9, 520-85-4 [medroxyprogesterone]	C24H34O4	386.536	contraceptive	1955	-0.171785
01500380	MEDRYSONE	130715-03	G08	2668-66-8	C22H32O3	344.499	glucocorticoid	2061	0.517211
01500381	MEGESTROL ACETATE	130715-03	G09	595-33-5, 3562-63-8 [megestrol]	C24H32O4	384.52	progestogen, antineoplastic	422	-10.1362
01500382	MELPHALAN	130715-03	G10	148-82-3	C13H18Cl2N2O2	305.207	antineoplastic, alkylating agent	2262	1.8237
01500383	MEPENZOLATE BROMIDE	130715-03	G11	76-90-4, 25990-43-6 [mepenzolate]	C21H26BrNO3	420.35	anticholinergic	2059	0.504211
01500387	MERCAPTOPURINE	130715-03	H02	6112-76-1, 50-44-2 [anhydrous]	C5H4N4S	152.178	antineoplastic, purine antimetabolite	1844	-0.89328
01500388	MESTRANOL	130715-03	H03	72-33-3	C21H26O2	310.44	estrogen, with progesterone as oral contraceptive	835	-7.45174
01500390	METAPROTERENOL	130715-03	H04	586-06-1, 5874-97-5 [metaproterenol sulfate]	C11H17NO3	211.263	bronchodilator	2177	1.27121
01500391	METHACHOLINE CHLORIDE	130715-03	H05	62-51-1, 55-92-5 [methacholine]	C8H18ClNO2	195.691	cholinergic, diagnostic aid	2126	0.939708
01500394	METHENAMINE	130715-03	H06	100-97-0	C6H12N4	140.189	antibacterial (urinary)	1987	0.036214
01500395	METHICILLIN SODIUM	130715-03	H07	7246-14-2, 132-92-3 [anhydrous], 61-32-5 [methicillin]	C17H19N2NaO6S	402.405	antibacterial	2109	0.829209
01500396	METHIMAZOLE	130715-03	H08	60-56-0	C4H6N2S	114.17	antihyperthyroid	1898	-0.542282
01500397	METHOCARBAMOL	130715-03	H09	532-03-6	C11H15NO5	241.246	muscle relaxant (skeletal)	2088	0.69271
01500398	METHOTREXATE(+/-)	130715-03	H10	60388-53-6	C20H22N8O5	454.449	antineoplastic, antirheumatic, folic acid antagonist	1321	-4.29276
01500399	METHOXAMINE HYDROCHLORIDE	130715-03	H11	61-16-5, 390-28-3 [methoxamine]	C11H18ClNO3	247.724	alpha1 adrenoreceptor agonist, vasoconstrictor	1933	-0.314784
01500400	METHOXSALEN	130715-04	A02	298-81-7	C12H8O4	216.195	antipsoriatic, pigmentation agent	2070	-0.447123
01500401	METHSCOPOLAMINE BROMIDE	130715-04	A03	155-41-9	C18H24BrNO4	398.3	anticholinergic	2243	1.02625
01500403	METHYLDOPA	130715-04	A04	41372-08-1, 555-30-6 [anhydrous]	C10H13NO4	211.219	antihypertensive	2530	3.47052
01500404	METHYLERGONOVINE MALEATE	130715-04	A05	57432-61-8, 113-42-8 [methylergonovine]	C24H29N3O6	455.515	oxytocic	1977	-1.23917
01500406	METHYLPREDNISOLONE	130715-04	A06	83-43-2	C22H30O5	374.481	glucocorticoid	2224	0.864437
01500408	METHYLTHIOURACIL	130715-04	A07	56-04-2	C5H6N2OS	142.18	antithyroid agent	2233	0.941087
01500410	METOCLOPRAMIDE HYDROCHLORIDE	130715-04	A08	54143-57-6, 7232-21-5 [anhydrous], 364-62-5 [metoclopramide]	C14H23Cl2N3O2	336.264	antiemetic	1768	-3.01914
01500411	METOPROLOL TARTRATE	130715-04	A09	56392-17-7, 37350-58-6 [metroprolol]	C19H31NO9	417.46	antihypertensive, antianginal	2264	1.2051
01500412	METRONIDAZOLE	130715-04	A10	443-48-1, 69198-10-3 [metronidazole hydrochloride]	C6H9N3O3	171.157	antiprotozoal	2327	1.74165
01500413	MICONAZOLE NITRATE	130715-04	A11	22832-87-7, 22916-47-8 [miconazole]	C18H15Cl4N3O4	479.15	antifungal (topical)	2349	1.92901
01500414	MINOCYCLINE HYDROCHLORIDE	130715-04	B02	13614-98-7, 10118-90-8 [minocycline]	C23H28ClN3O7	493.949	antibacterial	1933	-1.6139
01500418	MOXALACTAM DISODIUM	130715-04	B03	64953-12-4	C20H18N6Na2O9S	564.445	antibacterial	2372	2.1249
01500419	NADIDE	130715-04	B04	53-84-9	C21H27N7O14P2	663.435	alcohol and narcotic antagonist	2478	3.02766
01500420	NAFCILLIN SODIUM	130715-04	B05	7177-50-6, 985-16-0 [anhydrous], 147-52-4 [nafcillin]	C21H21N2NaO5S	436.466	antibacterial	2138	0.132008
01500422	NALOXONE HYDROCHLORIDE	130715-04	B06	357-08-4, 51481-60-8 [dihydrate], 465-65-6 [naloxone]	C19H22ClNO4	363.844	narcotic antagonist	2004	-1.00922
01500424	NAPHAZOLINE HYDROCHLORIDE	130715-04	B07	550-99-2, 835-31-4 [naphazoline]	C14H15ClN2	246.742	adrenergic agonist, nasal decongestant	2248	1.06884
01500425	NAPROXEN(+)	130715-04	B08	22204-53-1	C14H14O3	230.266	antiinflammatory, analgesic, antipyretic	2173	0.430089
01500427	NEOMYCIN SULFATE	130715-04	B09	1405-10-3, 1404-04-2 [neomycin]	C23H48N6O17S	712.733	antibacterial	2278	1.32433
01500428	NEOSTIGMINE BROMIDE	130715-04	B10	114-80-7	C12H19BrN2O2	303.201	cholinergic	2220	0.830371
01500430	NIACIN	130715-04	B11	59-67-6	C6H5NO2	123.112	antihyperlipidemic, vitamin (enzyme cofactor)	2231	0.924053
01500431	NIFEDIPINE	130715-04	C02	21829-25-4	C17H18N2O6	346.343	antianginal, antihypertensive	2378	2.176
01500433	NITROFURANTOIN	130715-04	C03	67-20-9, 54-87-5 [nitrofurantoin sodium], 17140-81-7 [monohydrate]	C8H6N4O5	238.161	antibacterial	2398	2.34633
01500434	NITROFURAZONE	130715-04	C04	59-87-0	C6H6N4O4	198.139	antiinfective (topical)	2584	3.93042
01500435	NITROMIDE	130715-04	C05	121-81-3	C7H5N3O5	211.135	antibacterial, coccidiostat	2720	5.08868
01500436	NOREPINEPHRINE	130715-04	C06	69815-49-2, 51-40-1 [anhydrous], 51-41-2 [norepinephrine]	C8H11NO3	169.182	adrenergic agonist, antihypotensive	2287	1.40098
01500437	NORETHINDRONE	130715-04	C07	68-22-4	C20H26O2	298.429	progestogen	1956	-1.41802
01500438	NORETHINDRONE ACETATE	130715-04	C08	51-98-9	C22H28O3	340.467	Oral contraceptive (in combination with estrogen)	2208	0.728171
01500442	NORTRIPTYLINE HYDROCHLORIDE	130715-04	C09	894-71-3, 72-69-5 [nortriptyline]	C19H22ClN	299.847	antidepressant	450	-14.244
01500439	NORETHYNODREL	130715-04	C10	68-23-5	C20H26O2	298.429	progestogen, in combination with estrogen as oral contraceptive	1921	-1.7161
01500440	NORFLOXACIN	130715-04	C11	70458-96-7	C16H18FN3O3	319.339	antibacterial	1674	-3.8197
01500441	NORGESTREL	130715-04	D02	6533-00-2	C21H28O2	312.456	progestogen	2173	0.430089
01500443	NOSCAPINE HYDROCHLORIDE	130715-04	D03	912-60-7, 128-62-1 [noscapine]	C22H24ClNO7	449.892	antitussive	2212	0.762238
01500444	NOVOBIOCIN SODIUM	130715-04	D04	1476-53-5, 303-81-1 [novobiocin]	C31H35N2NaO11	634.621	antibacterial	2433	2.64441
01500445	NYLIDRIN HYDROCHLORIDE	130715-04	D05	849-55-8	C19H26ClNO2	335.878	vasodilator (peripheral)	1992	-1.11142
01500446	NYSTATIN	130715-04	D06	114-90-9	C47H75NO17	926.118	antifungal, binds to membrane sterols	1864	-2.20155
01500447	ORPHENADRINE CITRATE	130715-04	D07	4682-36-4, 83-98-7 [orphenadrine]	C24H31NO8	461.517	muscle relaxant (skeletal), antihistaminic	1747	-3.19799
01500448	OXACILLIN SODIUM	130715-04	D08	7240-38-2, 1173-88-2 [anhydrous], 66-79-5 [oxacillin]	C19H18N3NaO5S	423.426	antibacterial	2399	2.35485
01500450	OXIDOPAMINE HYDROCHLORIDE	130715-04	D09	28094-15-7	C8H12ClNO3	205.643	adrenergic agonist (opthalmic)	2329	1.75868
01500451	OXYBENZONE	130715-04	D10	131-57-7	C14H12O3	228.25	ultraviolet screen	2070	-0.447123
01500453	OXYMETAZOLINE HYDROCHLORIDE	130715-04	D11	2315-02-8, 1491-59-4 [oxymetazoline]	C16H25ClN2O	296.843	adrenergic agonist, nasal decongestant	1832	-2.47408
01500455	OXYPHENBUTAZONE	130715-04	E02	7081-38-1, 129-20-4 [anhydrous]	C19H20N2O3	324.383	antiinflammatory	2305	1.55428
01500456	OXYQUINOLINE SULFATE	130715-04	E03	134-31-6, 148-24-3 (base)	C9H9NO5S	243.24	antiinfectant, complexing agent	2277	1.31582
01500457	OXYTETRACYCLINE	130715-04	E04	6153-64-6, 79-57-2 [anhydrous]	C22H25ClN2O9	496.906	antibacterial	1914	-1.77572
01500459	PAPAVERINE HYDROCHLORIDE	130715-04	E05	61-25-6, 58-74-2 [papaverine]	C20H22ClNO4	375.856	muscle relaxant (smooth), cerebral vasodilator	2326	1.73313
01500460	PARACHLOROPHENOL	130715-04	E06	106-48-9	C6H5ClO	128.559	topical antibacterial (topical)	2115	-0.0638747
01500462	PARGYLINE HYDROCHLORIDE	130715-04	E07	306-07-0, 555-57-7 [pargyline]	C11H14ClN	195.694	antihypertensive	2347	1.91198
01500465	PENICILLIN G POTASSIUM	130715-04	E08	69-57-8, 61-33-6 [penicillin, G]	C16H17KN2O4S	372.491	antibacterial	2109	-0.114974
01500467	PENICILLIN V POTASSIUM	130715-04	E09	132-98-9, 87-08-1 [penicillin, V]	C16H17KN2O5S	388.49	antibacterial	2190	0.574872
01500472	PHENACEMIDE	130715-04	E10	63-98-9	C9H10N2O2	178.192	anticonvulsant	2255	1.12845
01500473	PHENAZOPYRIDINE HYDROCHLORIDE	130715-04	E11	136-40-3, 94-78-0 [phenazopyridine]	C11H12ClN5	249.705	analgesic	2320	1.68203
01500476	PHENELZINE SULFATE	130715-04	F02	156-51-4, 51-71-8 [phenelzine]	C8H14N2O4S	234.276	antidepressant	2074	-0.413056
01500477	PHENINDIONE	130715-04	F03	83-12-5	C15H10O2	222.246	anticoagulant	2279	1.33285
01500478	PHENIRAMINE MALEATE	130715-04	F04	132-20-7, 86-21-5 [pheniramine]	C20H24N2O4	356.425	antihistaminic	2303	1.53725
01500480	PHENOLPHTHALEIN	130715-04	F05	77-09-8	C20H14O4	318.332	cathartic, laxative	2291	1.43505
01500482	PHENYLBUTAZONE	130715-04	F06	50-33-9	C19H20N2O2	308.383	antiinflammatory	2254	1.11994
01500483	PHENYLEPHRINE HYDROCHLORIDE	130715-04	F07	61-76-7, 59-42-7 [phenylephrine]	C9H14ClNO2	203.67	mydriatic, decongestant	2238	0.98367
01500484	1S,2R-PHENYLPROPANOLAMINE HYDROCHLORIDE	130715-04	F08	154-41-6	C9H14ClNO	187.671	vasoconstrictor, decongestant, anorexic	2131	0.0723913
01500485	PHENYTOIN SODIUM	130715-04	F09	630-93-3, 57-41-0 [phenytoin]	C15H11N2NaO2	274.257	anticonvulsant, antieleptic	2293	1.45208
01500486	PHYSOSTIGMINE SALICYLATE	130715-04	F10	57-64-7, 57-47-6 [physostigmine]	C22H27N3O5	413.478	cholinergic, anticholinesterase, miotic	2044	-0.668555
01500487	PILOCARPINE NITRATE	130715-04	F11	148-72-1, 92-13-7 [pilocarpine]	C11H17N3O5	271.275	antiglaucoma agent, miotic	1909	-1.8183
01500488	PINDOLOL	130715-04	G02	13523-86-9	C14H20N2O2	248.328	antihypertensive, antianginal, antiarrhythmic, antiglaucoma	2316	1.64797
01500489	PIPERACILLIN SODIUM	130715-04	G03	59703-84-3, 66258-76-2 [piperacillin], 61477-96-1 [anhydrous]	C23H26N5NaO7S	539.547	antibacterial	2322	1.69907
01500490	PIPERAZINE	130715-04	G04	110-85-0, 144-29-6 [anhydrous], 41372-10-5 [piperazine citrate]	C4H10N2	86.1377	anthelmintic	2284	1.37543
01500491	PIROXICAM	130715-04	G05	36322-90-4	C15H13N3O4S	331.353	antiinflammatory	667	-12.3959
01500492	POLYMYXIN B SULFATE	130715-04	G06	1405-20-5, 1404-26-8 [polymyxin B]	C56H100N16O17S	1301.58	antibacterial	2366	2.0738
01500494	PRAZIQUANTEL	130715-04	G07	55268-74-1	C19H24N2O2	312.415	anthelmintic; EMBAY-8440	2271	1.26472
01500495	PRAZOSIN HYDROCHLORIDE	130715-04	G08	19237-84-4, 19216-56-9 [prazosin]	C19H22ClN5O4	419.871	antihypertensive	1859	-2.24413
01500496	PREDNISOLONE	130715-04	G09	50-24-8 [anhydrous], 52438-85-4 [sesquihydrate]	C21H28O5	360.454	glucocorticoid	2436	2.66996
01500497	PREDNISOLONE ACETATE	130715-04	G10	52-21-1	C23H30O6	402.492	glucocorticoid	2416	2.49963
01500499	PREDNISONE	130715-04	G11	53-03-2	C21H26O5	358.438	glucocorticoid	2033	-0.762238
01500500	PRIMAQUINE PHOSPHATE	130715-04	H02	63-45-6, 90-34-6 [primaquine]	C15H27N3O9P2	455.345	antimalarial	2334	1.80127
01500501	PRIMIDONE	130715-04	H03	125-33-7	C12H14N2O2	218.258	anticonvulsant	2110	-0.106458
01500502	PROBENECID	130715-04	H04	57-66-9	C13H19NO4S	285.365	uricosuric	2349	1.92901
01500503	PROCAINAMIDE HYDROCHLORIDE	130715-04	H05	614-39-1, 51-06-9 [procainamide]	C13H22ClN3O	271.793	antiarrhythmic	2279	1.33285
01500504	PROCAINE HYDROCHLORIDE	130715-04	H06	51-05-8, 59-46-1 [procaine]	C13H21ClN2O2	272.778	anesthetic (local)	1978	-1.23065
01500505	PROCHLORPERAZINE EDISYLATE	130715-04	H07	1257-78-9, 84-02-6 [prochlorperazine maleate], 58-38-8 [prochlorperazine]	C22H30ClN3O6S3	564.146	antiemetic, antipsychotic, treatment of vertigo	1073	-8.93819
01500507	PROCYCLIDINE HYDROCHLORIDE	130715-04	H08	1508-76-5, 77-37-2 [procyclidine]	C19H30ClNO	323.91	anticholinergic	1585	-4.57768
01500508	PROGESTERONE	130715-04	H09	57-83-0	C21H30O2	314.472	progestogen	1634	-4.16037
01500509	PROMAZINE HYDROCHLORIDE	130715-04	H10	53-60-1, 58-40-2 [promazine]	C17H21ClN2S	320.887	antipsychotic	1196	-7.89065
01500510	PROMETHAZINE HYDROCHLORIDE	130715-04	H11	58-33-3, 60-87-7 [promethazine]	C17H21ClN2S	320.887	antihistaminic	2003	-1.01774
01500511	PROPANTHELINE BROMIDE	130715-05	A02	50-34-0, 298-50-0 [propantheline]	C23H30BrNO3	448.404	anticholinergic	2002	-0.813406
01500514	DEXPROPRANOLOL HYDROCHLORIDE	130715-05	A03	13071-11-9	C16H22ClNO2	295.812	antihypertensive, antianginal, antiarrhythmic	428	-12.5057
01500515	PROPYLTHIOURACIL	130715-05	A04	51-52-5	C7H10N2OS	170.235	antihyperthyroid	2136	0.181995
01500143	beta-CAROTENE [2mM]	130715-05	A05	7235-40-7	C40H56	536.892	antioxidant; provitamin A	635	-10.968
01500517	PYRANTEL PAMOATE	130715-05	A06	22204-24-6, 15686-83-6 [pyrantel]	C34H30N2O6S	594.692	anthelmintic	2169	0.427131
01500518	PYRAZINAMIDE	130715-05	A07	98-96-4	C5H5N3O	123.115	antibacterial, tuberculostatic	2140	0.211709
01500519	PYRILAMINE MALEATE	130715-05	A08	59-33-6, 91-84-9 [pyrilamine]	C21H27N3O5	401.466	antihistaminic	1906	-1.52653
01500520	PYRIMETHAMINE	130715-05	A09	58-14-0	C12H13ClN4	248.717	antimalarial	234	-13.9468
01500521	PYRVINIUM PAMOATE	130715-05	A10	3546-41-6	C49H43N3O6	769.906	anthelmintic, androgen receptor blocker	91	-15.009
01500522	QUINACRINE HYDROCHLORIDE	130715-05	A11	6151-30-0, 69-05-6 [anhydrous], 83-89-6 [quinacrine]	C23H32Cl3N3O	472.89	anthelmintic, antimalarial, intercalating agent	1847	-1.9648
01500523	QUINIDINE GLUCONATE	130715-05	B02	7054-25-3, 6591-63-5 [quinidine sulfate], 56-54-2 [quinidine]	C26H36N2O9	520.585	antiarrhythmic, antimalarial	2327	1.60081
01500524	QUININE	130715-05	B03	130-95-0	C20H24N2O2	324.426	antimalarial, skeletal muscle relaxant	679	-10.6411
01500525	RACEPHEDRINE HYDROCHLORIDE	130715-05	B04	134-71-4, 90-81-3 [racephedrine]	C10H16ClNO	201.698	bronchodilator, decongestant	2161	0.367704
01500526	RESERPINE	130715-05	B05	50-55-5	C33H40N2O9	608.695	antihypertensive	2104	-0.0557128
01500527	RESORCINOL	130715-05	B06	108-46-3	C6H6O2	110.114	keratolytic, antiseborheic	2011	-0.746551
01500529	RIFAMPIN	130715-05	B07	13292-46-1	C43H58N4O12	822.961	antibacterial (tuberculostatic)	2108	-0.0259993
01500530	ROXARSONE	130715-05	B08	121-19-7	C6H6AsNO6	263.039	antibacterial	1598	-3.81447
01500531	SALICYL ALCOHOL	130715-05	B09	90-01-7	C7H8O2	124.141	anesthetic (local), antiinflammatory	2090	-0.15971
01500532	SALICYLAMIDE	130715-05	B10	65-45-2	C7H7NO2	137.139	analgesic	455	-12.3051
01500533	SODIUM SALICYLATE	130715-05	B11	54-21-7	C7H5NaO3	160.106	keratolytic	1992	-0.88769
01500534	SCOPOLAMINE HYDROBROMIDE	130715-05	C02	6533-68-2, 114-49-8 [anhydrous], 51-34-3 [scopolamine]	C17H22BrNO4	384.273	anticholinergic, treatment of motion sickness	2099	-0.0928546
01500535	SALICYLIC ACID	130715-05	C03	69-72-7	C7H6O3	138.124	keratolytic	2135	0.174567
01500536	SISOMICIN	130715-05	C04	32385-11-8	C19H37N5O7	447.536	antibacterial, binds to ribosomes	1976	-1.00654
01500538	SPECTINOMYCIN HYDROCHLORIDE	130715-05	C05	22189-32-8, 21736-83-4 [anhydrous], 1695-77-8 [spectinomycin]	C14H26Cl2N2O7	405.279	antibacterial	2084	-0.20428
01500539	SPIRONOLACTONE	130715-05	C06	52-01-7	C24H32O4S	416.584	diuretic, aldosterone antagonist	2167	0.412275
01500541	STREPTOMYCIN SULFATE	130715-05	C07	3810-74-0, 57-92-1 [streptomycin]	C21H41N7O16S	679.662	antibacterial (tuberculostatic)	2186	0.553414
01500543	STREPTOZOSIN	130715-05	C08	18883-66-4	C8H15N3O7	265.225	antineoplastic, alkylating agent	2074	-0.278564
01500544	SULFABENZAMIDE	130715-05	C09	127-71-9	C13H12N2O3S	276.316	antibacterial	2155	0.323134
01500545	SULFACETAMIDE	130715-05	C10	144-80-9, 127-56-0 [anhydrous], 6209-17-2 [sulfacetamide sodium]	C8H10N2O3S	214.244	antibacterial	770	-9.96516
01500546	SULFADIAZINE	130715-05	C11	68-35-9	C10H10N4O2S	250.281	antibacterial	2180	0.508843
01500547	SULFAMERAZINE	130715-05	D02	127-79-7	C11H12N4O2S	264.308	antibacterial	2218	0.791121
01500548	SULFAMETHAZINE	130715-05	D03	57-68-1	C12H14N4O2S	278.335	antibacterial	616	-11.1091
01500549	SULFAMETHIZOLE	130715-05	D04	144-82-1	C9H10N4O2S2	270.334	antibacterial	2268	1.16254
01500550	SULFAMETHOXAZOLE	130715-05	D05	723-46-6	C10H11N3O3S	253.281	antibacterial, antipneumocystis	2194	0.612841
01500551	SULFAPYRIDINE	130715-05	D06	144-83-2	C11H11N3O2S	249.293	antibacterial, dermatitis herpetiformis therapy	2113	0.0111426
01500552	SULFASALAZINE	130715-05	D07	599-79-1	C18H14N4O5S	398.4	anticolitis and Crohn's disease	2190	0.583127
01500553	SULFATHIAZOLE	130715-05	D08	72-14-0	C9H9N3O2S2	255.319	antibacterial	2179	0.501415
01500554	SULFINPYRAZONE	130715-05	D09	57-96-5	C23H20N2O3S	404.491	uricosuric	2309	1.4671
01500555	SULFISOXAZOLE	130715-05	D10	127-69-5	C11H13N3O3S	267.309	antibacterial	805	-9.70517
01500556	SULINDAC	130715-05	D11	38194-50-2	C20H17FO3S	356.419	antiinflammatory	2010	-0.75398
01500557	TAMOXIFEN CITRATE	130715-05	E02	54965-24-1, 10540-29-1 [tamoxifen]	C32H37NO8	563.654	estrogen antagonist, antineoplastic	385	-12.8251
01500558	TERBUTALINE HEMISULFATE	130715-05	E03	23031-32-5	C12H21NO7S	323.368	betaadrenergic agonist, bronchodilator	2275	1.21454
01500564	TETRACAINE HYDROCHLORIDE	130715-05	E04	136-47-0, 94-24-6 [tetracaine]	C15H25ClN2O2	300.832	anesthetic (local)	1967	-1.0734
01500566	TETRACYCLINE HYDROCHLORIDE	130715-05	E05	64-75-5, 60-54-8 [tetracycline]	C22H25ClN2O8	480.906	antibacterial, antiamebic, antirickettsial	1907	-1.5191
01500567	TETRAHYDROZOLINE HYDROCHLORIDE	130715-05	E06	522-48-5, 84-22-0 [tetrahydrozoline]	C13H17ClN2	236.747	adrenergic agonist, nasal decongestant	2061	-0.375133
01500568	THEOPHYLLINE	130715-05	E07	5967-84-0, 58-55-9 [anhydrous]	C7H8N4O2	180.167	bronchodilator	2144	0.241422
01500570	THIABENDAZOLE	130715-05	E08	148-79-8	C10H7N3S	201.251	anthelmintic	2035	-0.56827
01500572	THIMEROSAL	130715-05	E09	54-64-8	C9H9HgNaO2S	404.815	antiinfective, preservative	75	-15.1279
01500573	THIOGUANINE	130715-05	E10	154-42-7, 5580-03-0 [hemihydrate]	C5H5N5S	167.193	antineoplastic, purine antimetabolite	327	-13.2559
01500575	THIORIDAZINE HYDROCHLORIDE	130715-05	E11	130-61-0, 50-52-2 [thioridazine]	C21H27ClN2S2	407.044	antipsychotic	419	-12.5725
01500576	THIOTHIXENE	130715-05	F02	5591-45-7, 3313-26-6 [//Z//]	C23H29N3O2S2	443.634	antipsychotic	1762	-2.59622
01500578	TIMOLOL MALEATE	130715-05	F03	26921-17-5, 91524-16-2 [timolol]	C17H28N4O7S	432.499	betaadrenergic blocker	2059	-0.389989
01500579	TOBRAMYCIN	130715-05	F04	32986-56-4	C18H37N5O9	467.524	antibacterial, inhibits protein synthesis	2138	0.196852
01500580	TOLAZOLINE HYDROCHLORIDE	130715-05	F05	59-97-2, 59-98-3 [tolazoline]	C10H13ClN2	196.682	adrenergic blocker	2004	-0.79855
01500581	TOLBUTAMIDE	130715-05	F06	64-77-7	C12H18N2O3S	270.353	antidiabetic	2147	0.263707
01500582	TOLMETIN SODIUM	130715-05	F07	64490-92-2, 26171-23-3 [tolmetin]	C15H14NNaO3	279.274	antiinflammatory	2072	-0.293421
01500583	TOLNAFTATE	130715-05	F08	2398-96-1	C19H17NOS	307.417	antifungal	2141	0.219137
01500584	TRANYLCYPROMINE SULFATE	130715-05	F09	13492-01-8, 7081-36-9 [replaced], 155-09-9 [tranylcypromine]	C9H13NO4S	231.272	antidepressant, MAO inhibitor	1956	-1.15511
01500585	TRIACETIN	130715-05	F10	102-76-1	C9H14O6	218.208	antifungal (topical)	2092	-0.144853
01500586	TRIAMCINOLONE	130715-05	F11	124-94-7	C21H27FO6	394.444	glucocorticoid	2315	1.51167
01500587	TRIAMCINOLONE ACETONIDE	130715-05	G02	76-25-5	C24H31FO6	434.509	antiinflammatory	2435	2.40308
01500588	TRIAMCINOLONE DIACETATE	130715-05	G03	67-78-7	C25H31FO8	478.519	antiinflammatory	2315	1.51167
01500589	TRIAMTERENE	130715-05	G04	396-01-0	C12H11N7	253.268	diuretic	2193	0.605412
01500590	TRICHLORMETHIAZIDE	130715-05	G05	133-67-5	C8H8Cl3N3O4S2	380.658	diuretic, antihypertensive	2029	-0.612841
01500591	TRIFLUOPERAZINE HYDROCHLORIDE	130715-05	G06	440-17-5, 117-89-5 [trifluoperazine]	C21H26Cl2F3N3S	480.427	antipsychotic	1659	-3.36134
01500592	TRIHEXYPHENIDYL HYDROCHLORIDE	130715-05	G07	52-49-3	C20H32ClNO	337.937	anticholinergic, antiparkinsonian	403	-12.6914
01500593	TRIMEPRAZINE TARTRATE	130715-05	G08	4330-99-8, 41375-66-0 [replaced], 84-96-8 [trimeprazine]	C22H28N2O6S	448.542	antipruritic	2009	-0.761408
01500594	TRIMETHOBENZAMIDE HYDROCHLORIDE	130715-05	G09	554-92-7, 138-56-7 [trimethobenzamide]	C21H29ClN2O5	424.929	antiemetic	643	-10.9086
01500595	TRIMETHOPRIM	130715-05	G10	738-70-5	C14H18N4O3	290.325	antibacterial	2077	-0.256279
01500596	TRIOXSALEN	130715-05	G11	3902-71-4	C14H12O3	228.25	melanizing agent, antipsoriatic	1817	-2.18765
01500597	TRIPELENNAMINE CITRATE	130715-05	H02	6138-56-3, 91-81-6 [tripelennamine]	C22H29N3O7	447.492	antihistaminic	1962	-1.11054
01500598	TRIPROLIDINE HYDROCHLORIDE	130715-05	H03	6138-79-0, 550-70-9 [anhydrous], 486-12-4 [triprolidine]	C19H23ClN2	314.862	antihistaminic	2321	1.55624
01500599	TROPICAMIDE	130715-05	H04	1508-75-4	C17H20N2O2	284.361	anticholinergic (opthalmic)	2126	0.107711
01500600	TRYPTOPHAN (L)	130715-05	H05	73-22-3	C11H12N2O2	204.23	antidepressant, nutrient; LD50(rat) 1634 mg/kg ip	892	-9.0589
01500601	TUAMINOHEPTANE SULFATE	130715-05	H06	6411-75-2, 123-82-0 [tuaminoheptane]	C7H19NO4S	213.298	adrenergic agonist	1983	-0.954546
01500602	TUBOCURARINE CHLORIDE	130715-05	H07	6989-98-6, 57-94-3 [anhydrous], 41354-45-4 [replaced], 57-95-4 [tubocurarine]	C37H42Cl2N2O6	681.663	muscle relaxant (skeletal)	624	-11.0497
01500604	UREA	130715-05	H08	57-13-6	CH4N2O	60.0558	diuretic, keratolytic	1908	-1.51167
01500605	URSODIOL	130715-05	H09	128-13-2	C24H40O4	392.584	anticholelithogenic; LD50(rat) 890 mg/kg ip	2214	0.761408
01500606	VALPROATE SODIUM	130715-05	H10	1069-66-5, 99-66-1 [valproic acid]	C8H15NaO2	166.197	anticonvulsant	2165	0.397418
01500607	VANCOMYCIN HYDROCHLORIDE	130715-05	H11	1404-93-9, 1404-90-6 [vancomycin]	C67H77Cl3N8O24	1484.76	antibacterial	899	-9.0069
01500609	VIDARABINE	130715-06	A02	24356-66-9, 5536-17-4 [anhydrous]	C10H13N5O4	267.246	antiviral	1901	-0.0922097
01500611	VINBLASTINE SULFATE	130715-06	A03	143-67-9, 865-21-4 [vinblastine]	C46H60N4O13S	909.074	antineoplastic, spindle poison	1854	-0.268383
01500613	WARFARIN	130715-06	A04	81-81-2, 2610-86-8 [warfarin potassium], 129-06-6 [warfarin sodium]	C19H16O4	308.337	anticoagulant, rodenticide	683	-4.65771
01500614	XYLOMETAZOLINE HYDROCHLORIDE	130715-06	A05	1218-35-5, 526-36-3 [xylometazoline]	C16H25ClN2	280.844	adrenergic agonist, nasal decongestant	2019	0.350097
01500615	ZOMEPIRAC SODIUM	130715-06	A06	64092-49-5, 64092-48-4 [anhydrous], 33369-31-2 [zomepirac]	C15H14ClNO3	291.737	analgesic, antiinflammatory	2143	0.814894
01500637	MERBROMIN	130715-06	A07	129-16-8	C20H8Br2HgNa2O6	750.661	antibacterial	2287	1.35466
01500642	PHENACETIN	130715-06	A08	62-44-2	C10H13NO2	179.221	analgesic, antipyretic	2176	0.93859
01500179	CHLOROQUINE DIPHOSPHATE	130715-06	A09	50-63-5	C18H32ClN3O8P2	515.872	antimalarial, antiamebic, antirheumatic, intercalating agent	1439	-1.82395
01500644	PHENYLMERCURIC ACETATE	130715-06	A10	62-38-4	C8H8HgO2	336.742	antifungal, antimicrobial	1019	-3.39826
01500648	AZELAIC ACID	130715-06	A11	123-99-9	C9H16O4	188.225	antiacne, antiproliferative agent	2091	0.619979
01500651	STRYCHNINE SULFATE	130715-06	B02	60-41-3	C21H24N2O6S	432.499	central stimulant	1943	0.0652215
01500239	DICUMAROL	130715-06	B03	66-76-2 (acid)	C21H19NO7	397.388	anticoagulant	2301	1.40713
01500663	YOHIMBINE HYDROCHLORIDE	130715-06	B04	65-19-0	C21H27ClN2O3	390.914	alpha adrenergic blocker, mydriatic, antidepressant	2005	0.29762
01500665	ACEBUTOLOL HYDROCHLORIDE	130715-06	B05	34381-68-5, 37517-30-9 [acebutolol]	C18H29ClN2O4	372.896	antihypertensive, antianginal, antiarrhythmic	2041	0.432561
01500667	ADENOSINE PHOSPHATE	130715-06	B06	61-19-8	C10H14N5O7P	347.226	vasodilator, neuromodulator	2337	1.54208
01500668	KETOTIFEN FUMARATE	130715-06	B07	34580-14-8, 34580-13-7 [ketotifen]	C23H23NO5S	425.507	antiasthmatic	2104	0.668708
01500670	BETAHISTINE HYDROCHLORIDE	130715-06	B08	5579-84-0, 5638-76-6 [betahistine]	C8H14Cl2N2	209.12	vasodilator	2147	0.829887
01500673	MOLSIDOMINE	130715-06	B09	25717-80-0	C9H14N4O4	242.236	antianginal	2307	1.42963
01500674	MYCOPHENOLIC ACID	130715-06	B10	24280-93-1	C17H20O6	320.345	immune suppressant, antineoplastic, antiviral	1681	-0.916849
01500676	OUABAIN	130715-06	B11	11018-89-6, 630-60-4 [anhydrous]	C29H44O12	584.667	antiarrhythmic, cardiotonic, hypertensive, Na/K ATPase inhibitor	92	-6.873
01500677	ALBUTEROL	130715-06	C02	18559-94-9	C13H21NO3	239.317	bronchodilator, tocolytic	2223	1.11476
01500680	ARECOLINE HYDROBROMIDE	130715-06	C03	300-08-3, 63-75-2 [arecoline]	C8H14BrNO2	236.11	anthelmintic (Cestodes), hypotensive, cathartic	520	-5.2687
01500682	CAPTOPRIL	130715-06	C04	62571-86-2	C9H15NO3S	217.289	antihypertensive	2192	0.998563
01500684	CIMETIDINE	130715-06	C05	51481-61-9	C10H16N6S	252.343	antiulcer	424	-5.62854
01500685	CLOZAPINE	130715-06	C06	5786-21-0	C18H19ClN4	326.832	antipsychotic	1702	-0.838134
01500687	HYDRASTINE (1R, 9S)	130715-06	C07	118-08-1	C21H21NO6	383.405	antihypertensive, sedative, antibacterial	1974	0.181421
01500689	LIDOCAINE HYDROCHLORIDE	130715-06	C08	6108-05-0, 73-78-9 [anhydrous], 137-58-6 [lidocaine]	C14H23ClN2O	270.805	anesthetic (local), antiarrhythmic	2286	1.35091
01500691	PHENTOLAMINE HYDROCHLORIDE	130715-06	C09	73-05-2, 50-60-2 [phentolamine]	C17H20ClN3O	317.821	antihypertensive	2159	0.874868
01500756	NALIDIXIC ACID	130715-06	C10	389-08-2, 3374-05-8 [anhydrous], 15769-77-4 [nalidixate sodium]	C12H12N2O3	232.241	antibacterial	2041	0.432561
01500767	BUTAMBEN	130715-06	C11	94-25-7	C11H15NO2	193.248	anesthetic (local); inhibitor of DRG IA/Kv4.2 current	340	-5.9434
01500771	CEFACLOR	130715-06	D02	70356-03-5, 53994-73-3 [anhydrous]	C15H14ClN3O4S	367.814	antibacterial	2150	0.841132
01500772	IODIPAMIDE	130715-06	D03	606-17-7, 2618-26-0 [iodipamide sodium]	C12H11I3N2O4	627.946	radioopaque agent	2065	0.522522
01500774	LEVOTHYROXINE	130715-06	D04	51-48-9	C15H11I4NO4	776.877	antihypercholesterimic, thyromimetic	2093	0.627476
01500778	LIOTHYRONINE	130715-06	D05	6893-02-3	C15H12I3NO4	650.98	thyroid hormone blocker, antidepressant	2151	0.844881
01500801	ALLANTOIN	130715-06	D06	97-59-6	C4H6N4O3	158.117	wound healing agent	2150	0.841132
01500804	ALTHIAZIDE	130715-06	D07	5588-16-9	C11H14ClN3O4S3	383.897	diuretic	2216	1.08852
01500807	ADENINE	130715-06	D08	73-24-5	C5H5N5	135.129	Vitamin B4	2383	1.7145
01500810	AMINACRINE	130715-06	D09	90-45-9, 134-50-9 [aminacrine hydrochloride]	C13H10N2	194.238	local antiseptic	2992	3.99725
01500812	BEKANAMYCIN SULFATE	130715-06	D10	4696-76-8 (base)	C18H39N5O14S	581.601	antibacterial	2372	1.67327
01500813	BUDESONIDE	130715-06	D11	51333-22-3 [11(gr b), 16(gr a)] 51372-29-3 [(11(gr b), 16(gr a)[//R//])] 51372-28-2 [(11(gr b), 16(gr a)[//S//])]	C25H34O6	430.546	antiinflammatory	499	-5.34741
01500828	CANRENOIC ACID, POTASSIUM SALT	130715-06	E02	2181-04-6, 4138-96-9 [canrenoic acid]	C22H29KO4	396.576	aldosterone antagonist, diuretic	2440	1.92816
01500837	CHENODIOL	130715-06	E03	474-25-9	C24H40O4	392.584	anticholithogenic, antilipemic agent	2419	1.84944
01500838	CHOLECALCIFEROL	130715-06	E04	67-97-0	C27H44O	384.651	vitamin D3	2111	0.694946
01500844	CYANOCOBALAMIN	130715-06	E05	68-19-9	C63H88CoN14O14P	1355.4	vitamin, coenzyme B12	2347	1.57956
01500847	CHOLESTEROL	130715-06	E06	57-88-5	C27H46O	386.667	emulsifying agent	2123	0.739927
01500873	PIPERINE	130715-06	E07	94-62-2	C17H19NO3	285.346	analeptic, antibacterial	2003	0.290123
01500903	ETOPOSIDE	130715-06	E08	33419-42-0	C29H32O13	588.571	antineoplastic	2261	1.2572
01500907	DEHYDROCHOLIC ACID	130715-06	E09	81-23-2	C24H34O5	402.536	choleretic	2227	1.12976
01504372	RIVAROXABAN	130715-06	E10	366789-02-8	C19H18ClN3O5S	435.889	factor Xa inhibitor, anti-thromboembolism	1062	-3.23708
01500992	FLUMEQUINE	130715-06	E11	42835-25-6	C14H12FNO3	261.255	antibacterial	543	-5.18248
01500993	FLUNARIZINE HYDROCHLORIDE	130715-06	F02	30484-77-6, 52468-60-7 [flunarazine]	C26H28Cl2F2N2	477.429	vasodilator	2145	0.82239
01500994	FLUPHENAZINE HYDROCHLORIDE	130715-06	F03	146-56-5	C22H28Cl2F3N3OS	510.453	antipsychotic, H1 antihistamine	1277	-2.43119
01500995	FLUTAMIDE	130715-06	F04	13311-84-7	C11H11F3N2O3	276.217	antiandrogen, antineoplastic, Nuclear Hormone receptor antagonist	2205	1.04729
01501002	DROPERIDOL	130715-06	F05	548-73-2	C22H22FN3O2	379.438	neuroleptic	1505	-1.57656
01501003	FAMOTIDINE	130715-06	F06	76824-35-6	C8H15N7O2S3	337.446	H2 antihistamine	2078	0.57125
01501005	ETODOLAC	130715-06	F07	41340-25-4	C17H21NO3	287.362	antiinflammatory	2415	1.83445
01501007	FENOTEROL HYDROBROMIDE	130715-06	F08	13392-18-2	C17H22BrNO4	384.273	betaadrenergic agonist	2122	0.736178
01501008	FENBUFEN	130715-06	F09	36330-85-5	C16H14O3	254.288	antiinflammatory	2365	1.64703
01501010	FENOFIBRATE	130715-06	F10	49562-28-9	C20H21ClO4	360.841	antihyperlipidemic	2022	0.361342
01501011	FENOPROFEN	130715-06	F11	31879-05-7	C15H14O3	242.277	antiinflammatory	734	-4.46655
01501015	FLUFENAMIC ACID	130715-06	G02	530-78-9	C14H10F3NO2	281.236	antiinflammatory, analgesic	2440	1.92816
01501016	FENBENDAZOLE	130715-06	G03	43210-67-9	C15H13N3O2S	299.354	anthelmintic	365	-5.84969
01501021	FENSPIRIDE HYDROCHLORIDE	130715-06	G04	5053-08-7, 5053-06-5 [fenspiride]	C15H21ClN2O2	296.8	antiinflammatory, bronchodilator	313	-6.04461
01501103	MEFENAMIC ACID	130715-06	G05	61-68-7	C15H15NO2	241.292	antiinflammatory, analgesic	2422	1.86069
01501104	METHACYCLINE HYDROCHLORIDE	130715-06	G06	3963-95-9, 914-00-1 [methacycline]	C22H23ClN2O8	478.89	antibacterial	441	-5.56482
01501105	PUROMYCIN DIHYDROCHLORIDE	130715-06	G07	58-58-2, 53-79-2 [puromycin]	C22H31Cl2N7O5	544.442	antineoplastic, antiprotozoal	1873	-0.197164
01501108	MEFEXAMIDE HYDROCHLORIDE	130715-06	G08	1227-61-8	C15H25ClN2O3	316.831	CNS stimulant	1940	0.0539764
01501109	PROBUCOL	130715-06	G09	23288-49-5	C31H48O2S2	516.855	antihyperlipidemic	2170	0.9161
01501110	MEBENDAZOLE	130715-06	G10	31431-39-7	C16H13N3O3	295.3	anthelmintic	392	-5.74849
01501115	NALBUPHINE HYDROCHLORIDE	130715-06	G11	23277-43-2, 20594-83-6 [nalbuphine]	C21H28ClNO4	393.915	analgesic, narcotic antagonist	2022	0.361342
01501117	MEBEVERINE HYDROCHLORIDE	130715-06	H02	2753-45-9, 3625-06-7 [mebeverine]	C25H36ClNO5	466.022	muscle relaxant (smooth)	1845	-0.302118
01501118	MECLOCYCLINE SULFOSALICYLATE	130715-06	H03	73816-42-9, 2013-58-3 [meclocycline]	C29H27ClN2O14S	695.061	antibacterial	725	-4.50028
01501119	PROGLUMIDE	130715-06	H04	6620-60-6	C18H26N2O4	334.419	anticholinergic	620	-4.89386
01501120	MINAPRINE HYDROCHLORIDE	130715-06	H05	25953-17-7	C17H24Cl2N4O	371.313	antidepressant, psychotropic	1829	-0.362092
01501121	MEMANTINE HYDROCHLORIDE	130715-06	H06	19982-08-2	C12H22ClN	215.769	muscle relaxant (skeletal)	2007	0.305117
01501124	ACECLIDINE	130715-06	H07	827-61-2	C9H15NO2	169.225	muscarinic ACh agonist, antiglaucoma	2086	0.601237
01501125	TRAMIPROSATE	130715-06	H08	3687-18-1	C3H9NO3S	139.174	antibacterial; GABA agonist	2047	0.455051
01501127	ATENOLOL	130715-06	H09	29122-68-7	C14H22N2O3	266.343	beta adrenergic blocker	2001	0.282626
01501128	CAPSAICIN	130715-06	H10	404-86-4	C18H27NO3	305.421	analgesic (topical), depletes Substance P, neurotoxic	1812	-0.425814
01501129	CARBETAPENTANE CITRATE	130715-06	H11	23142-01-0, 77-23-6 [carbetapentane]	C26H39NO10	525.601	antitussive	1820	-0.395827
01501130	FAMPRIDINE	130715-07	A02	504-24-5	C5H6N2	94.117	K channel blocker; multiple sclerosis therapy	1978	-0.338752
01501133	NICERGOLINE	130715-07	A03	27848-84-6	C24H26BrN3O3	484.397	vasodilator	2043	0.24453
01501134	PIMOZIDE	130715-07	A04	2062-78-4	C28H29F2N3O	461.56	antipsychotic	1849	-1.49634
01501135	NICARDIPINE HYDROCHLORIDE	130715-07	A05	54527-84-3, 55985-32-5 [nicardipine]	C26H30ClN3O6	515.999	vasodilator	2060	0.397081
01501137	NEFOPAM	130715-07	A06	23327-57-3, 13669-70-0 [nefopam]	C17H19NO	253.347	analgesic	1938	-0.697695
01501138	PIRENZEPINE HYDROCHLORIDE	130715-07	A07	29868-97-1, 28797-61-7 [pirenzepine]	C19H23Cl2N5O2	424.333	antiulcer	2083	0.603473
01501139	PRAMOXINE HYDROCHLORIDE	130715-07	A08	637-58-1, 140-65-8 [pramoxine]	C17H28ClNO3	329.871	anesthetic (topical)	1914	-0.913061
01501140	MEPHENESIN	130715-07	A09	59-47-2	C10H14O3	182.221	muscle relaxant (skeletal)	806	-10.8558
01501142	SULFACHLORPYRIDAZINE	130715-07	A10	80-32-0	C10H9ClN4O2S	284.726	antibacterial	1996	-0.177228
01501144	SULFADIMETHOXINE	130715-07	A11	122-11-2	C12H14N4O4S	310.334	antibacterial	2204	1.68928
01501145	SULFAQUINOXALINE SODIUM	130715-07	B02	59-40-5	C14H11N4NaO2S	322.323	antibacterial, coccidiostat	456	-13.9965
01501147	SULFAMONOMETHOXINE	130715-07	B03	1220-83-3	C11H12N4O3S	280.307	antibacterial	2338	2.89173
01501148	SULCONAZOLE NITRATE	130715-07	B04	61318-91-0, 61318-90-9 [sulconazole]	C18H16Cl3N3O3S	460.77	antifungal	2147	1.17778
01501149	RITODRINE HYDROCHLORIDE	130715-07	B05	23239-51-2, 26652-09-5 [ritodrine]	C17H22ClNO3	323.823	muscle relaxant (smooth)	606	-12.6505
01501150	SULPIRIDE	130715-07	B06	15676-16-1	C15H23N3O4S	341.432	dopamine receptor antagonist, antipsychotic	2168	1.36623
01501151	RANITIDINE HYDROCHLORIDE	130715-07	B07	66357-59-3; 66357-35-5	C13H23ClN4O3S	350.87	H2 antihistamine	2036	0.181715
01501152	SPIPERONE	130715-07	B08	749-02-0	C23H26FN3O2	395.481	antipsychotic	1993	-0.204149
01501153	SULOCTIDIL	130715-07	B09	54063-56-8, 54767-75-8	C20H35NOS	337.572	peripheral vasodilator	449	-14.0593
01501154	RONIDAZOLE	130715-07	B10	7681-76-7	C6H8N4O4	200.155	antiprotozoal	2224	1.86875
01501155	SULFAMETER	130715-07	B11	651-06-9	C11H12N4O3S	280.307	antibacterial	533	-13.3056
01501156	SULFAMETHOXYPYRIDAZINE	130715-07	C02	80-35-3	C11H12N4O3S	280.307	antibacterial	2249	2.09309
01501171	SACCHARIN	130715-07	C03	81-07-2	C7H5NO3S	183.187	sweetener	2173	1.41109
01501175	FLURANDRENOLIDE	130715-07	C04	1524-88-5	C24H33FO6	436.525	antiinflammatory	2360	3.08915
01501176	ERYTHROMYCIN ESTOLATE	130715-07	C05	134-36-1, 114-07-8 [erythromycin]	C52H97NO18S	1056.41	antibacterial	1971	-0.401567
01501182	ESTRADIOL BENZOATE	130715-07	C06	50-50-0	C25H28O3	376.5	estrogen	2242	2.03027
01501185	ECONAZOLE NITRATE	130715-07	C07	68797-31-9, 27220-47-9 [econazole]	C18H16Cl3N3O4	444.705	antifungal	1889	-1.1374
01501187	FLUNISOLIDE	130715-07	C08	77326-96-6, 3385-03-3	C24H31FO6	434.509	antiinflammatory	2453	3.9237
01501196	FLUMETHASONE	130715-07	C09	2135-17-3	C22H28F2O5	410.462	antiinflammatory	2393	3.38528
01501200	XYLAZINE	130715-07	C10	23076-35-9, 7361-61-7 [xylazine]	C12H16N2S	220.339	analgesic	553	-13.1261
01501201	TOLAZAMIDE	130715-07	C11	1156-19-0	C14H21N3O3S	311.406	antidiabetic	2331	2.82892
01501202	GALANTAMINE	130715-07	D02	357-70-0, 1953-04-4 [hydrobromide]	C17H21NO3	287.362	anticholinesterase, analgesic, antiAlzheimer	1951	-0.581039
01501203	RETINOL	130715-07	D03	68-26-8	C20H30O	286.462	vitamin A	2214	1.77901
01501205	LANATOSIDE C	130715-07	D04	17575-22-3	C49H76O20	985.14	cardiotonic	66	-17.4962
01501214	ENALAPRIL MALEATE	130715-07	D05	76095-16-4, 75847-73-3 [enalapril]	C24H32N2O9	492.531	ACE inhibitor, antihypertensive	2279	2.36229
01501215	KETOPROFEN	130715-07	D06	22071-15-4	C16H14O3	254.288	antiinflammatory	2192	1.58159
01501217	LISINOPRIL	130715-07	D07	83915-83-7, 76547-98-3 [anhydrous]	C21H31N3O5	405.498	ACE inhibitor	2291	2.46998
01502004	BUMETANIDE	130715-07	D08	28395-03-1	C17H20N2O5S	364.423	diuretic	2237	1.9854
01502005	CARBENOXOLONE SODIUM	130715-07	D09	7421-40-1, 5697-56-3 [carbenoxolone]	C34H48Na2O7	614.737	antiinflammatory, antisecretory, antiulcer	2137	1.08805
01502006	CARPROFEN	130715-07	D10	53716-49-7	C15H12ClNO2	273.721	antiinflammatory, analgesic	2220	1.83285
01502008	CIPROFIBRATE	130715-07	D11	52214-84-3	C13H14Cl2O3	289.161	antihyperlipidemic	384	-14.6426
01502013	ISOTRETINON	130715-07	E02	4759-48-2	C20H28O2	300.445	antiacne, antineoplastic	370	-14.7683
01502014	MESNA	130715-07	E03	19767-45-4, 3375-50-6 [2-mercaptoethanesulfonic, acid]	C2H5NaO3S2	164.178	mucolytic	2281	2.38024
01502016	TRETINOIN	130715-07	E04	302-79-4	C20H28O2	300.445	keratolytic, antiacne, antineoplastic	2298	2.53279
01502018	BRETYLIUM TOSYLATE	130715-07	E05	61-75-6	C18H24BrNO3S	414.365	inhibitor of norepinephrine release	2185	1.51878
01502019	FOSCARNET SODIUM	130715-07	E06	63585-09-1	CNa3O5P	191.951	antiviral	2402	3.46604
01502020	FOLIC ACID	130715-07	E07	59-30-3	C19H19N7O6	441.407	hematopoietic vitamin	2415	3.5827
01502021	PHTHALYLSULFATHIAZOLE	130715-07	E08	85-73-4	C17H13N3O5S2	403.438	antibacterial	2070	0.486816
01502025	SUCCINYLSULFATHIAZOLE	130715-07	E09	116-43-8	C13H13N3O5S2	355.394	antibacterial	2156	1.25854
01502028	CEPHALEXIN	130715-07	E10	23325-78-2, 15686-71-2 [anhydrous]	C16H17N3O4S	347.396	antibacterial	2147	1.17778
01502029	CEFSULODIN SODIUM	130715-07	E11	52152-93-9, 62587-73-9 [cefsulodin]	C22H19N4NaO8S2	554.537	antibacterial	1996	-0.177228
01502031	CEFOXITIN SODIUM	130715-07	F02	66309-69-1, 61622-34-2 [cefotiam]	C16H16N3NaO7S2	449.44	antibacterial	2058	0.379133
01502032	SURAMIN HEXASODIUM	130715-07	F03	129-46-4, 145-63-1 [suramin]	C51H34N6Na6O23S6	1429.19	antiprotozoal, trypanocidal, antiviral	2309	2.6315
01502033	CEFUROXIME SODIUM	130715-07	F04	56238-63-2	C16H15N4NaO8S	446.374	antibacterial	473	-13.844
01502035	NARASIN	130715-07	F05	55134-13-9	C43H72O11	765.047	antibacterial, antiviral	73	-17.4334
01502038	CEFAMANDOLE SODIUM	130715-07	F06	34444-01-4	C18H17N6NaO5S2	484.491	antibacterial	2231	1.93156
01502039	FOSFOMYCIN CALCIUM	130715-07	F07	26472-47-9, 23112-90-5(acid)	C3H5CaO4P	176.125	antibacterial	2249	2.09309
01502040	CEFMETAZOLE SODIUM	130715-07	F08	56796-39-5	C15H16N7NaO5S3	493.52	antibacterial	2151	1.21368
01502041	CEFAMANDOLE NAFATE	130715-07	F09	42540-40-9, 34444-01-4 [cefamandole]	C19H17N6NaO6S2	512.502	antibacterial	2187	1.53672
01502042	CEFOPERAZONE	130715-07	F10	62893-20-3	C25H27N9O8S2	645.677	antibacterial	2247	2.07514
01502046	BEZAFIBRATE	130715-07	F11	41859-67-0	C19H20ClNO4	361.829	antihyperlipidemic	2180	1.47391
01505189	RIZATRIPTAN BENZOATE	130715-07	G02	144034-80-0	C22H25N5O2	391.477	5HT-1B/1D agonist, antimigraine	111	-17.0924
01502053	ALRESTATIN	130715-07	G03	51411-04-2, 51876-97-2 [alrestatin sodium]	C14H9NO4	255.232	aldose reductase inhibitor	2203	1.6803
01502084	PROADIFEN HYDROCHLORIDE	130715-07	G04	62-68-0	C23H32ClNO2	389.97	cytochrome P450 inhibitor, Ca antagonist, anesthetic (local)	1924	-0.823325
01502106	CARBOPLATIN	130715-07	G05	41575-94-4	C6H12N2O4Pt	371.264	antineoplastic, convulsant	2292	2.47895
01502107	CISPLATIN	130715-07	G06	15663-27-1	H6Cl2N2Pt	300.057	antineoplastic, convulsant	356	-14.8939
01502109	ZIDOVUDINE [AZT]	130715-07	G07	30516-87-1	C10H13N5O4	267.246	RT transferase inhibitor, antiviral	2000	-0.141334
01502111	AZACITIDINE	130715-07	G08	320-67-2	C8H12N4O5	244.209	antineoplastic, pyrimidine antimetabolite	2175	1.42904
01502112	CYCLOHEXIMIDE	130715-07	G09	66-81-9	C15H23NO4	281.355	antipsoriatic, protein synthesis inhibitor	1385	-5.66008
01502113	AZASERINE	130715-07	G10	115-02-6	C5H7N3O4	173.129	antineoplastic, amino acid antagonist	2377	3.2417
01502127	TINIDAZOLE	130715-07	G11	19387-91-8	C8H13N3O4S	247.275	antiprotozoal	2073	0.513737
01502150	CARBIDOPA	130715-07	H02	38821-49-7, 28860-95-9 [anhydrous]	C10H14N2O4	226.234	decarboxylase inhibitor, antiparkinsonism	2334	2.85584
01502195	PIRACETAM	130715-07	H03	7491-74-9	C6H10N2O2	142.159	antinauseant	2248	2.08411
01502196	ETHOSUXIMIDE	130715-07	H04	77-67-8	C7H11NO2	141.171	anticonvulsant	2140	1.11497
01502197	PIPERIDOLATE HYDROCHLORIDE	130715-07	H05	129-77-1, 82-98-4 [piperidolate]	C21H26ClNO2	359.9	antispasmodic	2074	0.522711
01502198	ANISINDIONE	130715-07	H06	117-37-3	C16H12O3	252.272	anticoagulant	2086	0.630394
01502202	CYCLOSPORINE	130715-07	H07	59865-13-3	C62H111N11O12	1202.64	immunosuppressant	2397	3.42117
01502203	TROLEANDOMYCIN	130715-07	H08	2751-09-9	C41H67NO15	813.989	antibacterial	2139	1.10599
01502230	ASCORBIC ACID	130715-07	H09	50-81-7	C6H8O6	176.127	antiscorbutic, antiviral	2080	0.576552
01502254	MENADIONE	130715-07	H10	58-27-5	C11H8O2	172.185	prothrombogenic agent	2036	0.181715
01502255	SALICIN	130715-07	H11	138-52-3	C13H18O7	286.284	analgesic, antipyretic	2066	0.450922
01502258	MONENSIN SODIUM (monensin A is shown)	130715-08	A02	22373-78-0	C37H63NaO10	690.898	antibacterial	59	-13.8696
01502260	ABAMECTIN (avermectin B1a shown)	130715-08	A03	71751-41-2	C48H72O14	873.101	antiparisitic	60	-13.8626
01502265	LEVETIRACETAM	130715-08	A04	102767-28-2	C8H14N2O2	170.213	antiepileptic	2126	0.599373
00310039	alpha-TOCHOPHEROL [4 mM]	130715-08	A05	59-02-9	C29H50O2	430.721	vitamin E, antioxidant	2184	1.00537
01502271	CAPECITABINE	130715-08	A06	154361-50-9	C15H22FN3O6	359.357	antineoplastic	2158	0.823373
00310040	alpha-TOCHOPHERYL ACETATE [4mM]	130715-08	A07	58-95-7	C31H52O3	472.758	vitamin E	2008	-0.226624
01502277	TANDUTINIB	130715-08	A08	387867-13-2	C31H42N6O4	562.718	tyrosine kinase inhibitor	1403	-4.46161
01502278	ANASTROZOLE	130715-08	A09	120511-73-1	C17H19N5	293.374	antineoplastic	1941	-0.695623
01502281	FULVESTRANT	130715-08	A10	129453-61-8	C32H47F5O3S	606.786	antiestrogen	1938	-0.716623
01502289	TEMOZOLAMIDE	130715-08	A11	85622-93-1	C6H6N6O2	194.154	antineoplastic	2193	1.06837
01502300	DIAVERIDINE	130715-08	B02	5355-16-18	C13H16N4O2	260.298	antibacterial	2047	0.0463749
01502301	LOMUSTINE	130715-08	B03	13010-47-4	C9H16ClN3O2	233.7	antineoplastic	2193	1.06837
01502302	LORNOXICAM	130715-08	B04	70374-39-9	C13H10ClN3O4S2	371.823	analgesic, antiinflammatory	2251	1.47437
01502304	IOHEXOL	130715-08	B05	66108-95-0	C17H22I3N3O8	777.093	radiopaque diagnostic aid	2174	0.935373
01502310	MEROPENEM	130715-08	B06	96036-03-2	C17H25N3O5S	383.47	antibacterial	2336	2.06937
01502314	NEFAZODONE HYDROCHLORIDE	130715-08	B07	82752-99-6	C25H32ClN5O2	470.019	antidepressant	1886	-1.08062
01502316	NIFURSOL	130715-08	B08	16915-70-1	C12H7N5O9	365.218	antiprotozoal	2086	0.319374
01502318	PALIPERIDONE	130715-08	B09	144598-74-4	C23H27FN4O3	426.495	schizopheria therapy	1830	-1.47262
01502320	PENCICLOVIR	130715-08	B10	39809-25-1	C10H15N5O3	253.263	antiviral	2158	0.823373
01502036	VIGABATRIN	130715-08	B11	60643-86-9 (acid)	C8H18N2O3	190.244	anticonvulsant	2430	2.72737
01502326	PROCARBAZINE HYDROCHLORIDE	130715-08	C02	671-16-9	C12H19N3O	221.305	antineoplastic	2139	0.690373
01502330	QUINESTROL	130715-08	C03	152-43-2	C25H32O2	364.533	estrogen	1838	-1.41662
01502332	RACTOPAMINE HYDROCHLORIDE	130715-08	C04	90274-24-1	C18H24ClNO3	337.85	beta-adrenergic agonist, growth stimulant	2229	1.32037
01502333	RASAGILINE	130715-08	C05	136236-51-6	C12H13N	171.244	antiparkinsonian	1975	-0.457624
01502334	ROXATIDINE ACETATE HYDROCHLORIDE	130715-08	C06	93793-83-0	C19H29ClN2O4	384.907	antiulcer	2058	0.123375
01502336	SERATRODAST	130715-08	C07	112665-43-7	C22H26O4	354.45	Thx-antagonist, antiasthmatic, antiinflammatory	2334	2.05537
01502338	SPARFLOXACIN	130715-08	C08	110871-86-8	C19H22F2N4O3	392.409	antibacterial	1709	-2.31962
01502339	STAVUDINE	130715-08	C09	3056-17-5	C10H12N2O4	224.218	antiviral	2138	0.683373
01502340	SULBACTAM	130715-08	C10	68373-14-8	C8H11NO5S	233.245	b-lactamase inhibitor	1912	-0.898623
01502341	TAZOBACTAM	130715-08	C11	89786-04-9	C10H12N4O5S	300.295	b-lactamase inhibitor	2191	1.05437
01502037	LOMEFLOXACIN	130715-08	D02	98079-51-7 (acid)	C19H26F2N4O4	412.44	antibacterial	2237	1.37637
01502345	URACIL	130715-08	D03	66-22-8	C4H4N2O2	112.089	antineoplastic	2221	1.26437
01502346	VORICONAZOLE	130715-08	D04	137234-62-9	C16H14F3N5O	349.318	antifungal	2319	1.95037
01502348	DICLAZURIL	130715-08	D05	101831-37-2	C17H9Cl3N4O2	407.646	coccidiostat	2165	0.872373
01502350	IDOXURIDINE	130715-08	D06	54-42-2	C9H11IN2O5	354.103	antiviral	2348	2.15337
01502354	LETROZOLE	130715-08	D07	112809-51-5	C17H11N5	285.311	antineoplastic	2175	0.942373
01502355	LEVONORGESTREL	130715-08	D08	797-63-7	C21H28O2	312.456	progestin	2111	0.494374
01502356	LEVOSIMENDAN	130715-08	D09	141505-33-1	C14H12N6O	280.291	vasodilator	2399	2.51037
01502357	LOFEXIDINE HYDROCHLORIDE	130715-08	D10	21498-08-8	C11H13Cl3N2O	295.598	antihypertensive	2171	0.914373
01502358	DOXOFYLLINE	130715-08	D11	69975-86-6	C11H14N4O4	266.259	bronchdilator	2083	0.298374
01502359	DIFLOXACIN HYDROCHLORIDE	130715-08	E02	91296-86-5	C21H20ClF2N3O3	435.862	antibacterial, DNA gyrase inhibitor	1923	-0.821623
01502360	ZALCITABINE	130715-08	E03	7481-89-2	C9H13N3O3	211.222	antiviral	1437	-4.22361
01502361	ESOMEPRAZOLE POTASSIUM	130715-08	E04	161796-84-5	C17H18KN3O3S	383.517	gastric acid secretion inhibitor	2305	1.85237
01502362	GANCICLOVIR	130715-08	E05	82410-32-0	C9H13N5O4	255.235	antiviral	2188	1.03337
01502363	DEXIBUPROFEN	130715-08	E06	51146-56-6	C13H18O2	206.287	analgesic, antiinflammatory	2240	1.39737
01502365	GRANISETRON HYDROCHLORIDE	130715-08	E07	107007-99-8	C18H25ClN4O	348.879	antiemetic	2194	1.07537
01502371	AMOROLFINE HYDROCHLORIDE	130715-08	E08	78613-38-4	C21H36ClNO	353.98	antimycotic	2379	2.37037
01502373	RAMOPLANIN [A2 shown; 2mM]	130715-08	E09	76168-82-6	C119H154ClN21O40	2554.12	antibacterial	2031	-0.0656248
01502288	CANDESARTAN	130715-08	E10	139481-59-7	C24H20N6O3	440.465	antihypertensive, angiotensin II inhibitor	2272	1.62137
01502376	ADAPALENE	130715-08	E11	106685-40-9	C28H28O3	412.534	anti-acne	418	-11.3566
01502377	AMLEXANOX	130715-08	F02	68302-57-8	C16H14N2O4	298.301	anti-allergic	2429	2.72037
01500124	AMPROLIUM	130715-08	F03	121-25-5	C14H19ClN4	278.787	coccidiostat	2252	1.48137
01502380	DEFLAZACORT	130715-08	F04	14484-47-0	C25H31NO6	441.529	antiinflammatory	2482	3.09137
01502381	ENTACAPONE	130715-08	F05	116314-67-1	C14H15N3O5	305.293	antidyskinetic	2104	0.445374
01502382	EPRINOMECTIN	130715-08	F06	123997-26-2	C50H75NO14	914.154	antiparasitic	669	-9.5996
01502162	FENCLONINE (+/-)	130715-08	F07	7424-00-2(dl); 14173-39-8(l)	C9H11Cl2NO2	236.1	serotonin inhibitor; tryptophan hydroxylase inhibitor	2123	0.578374
01502385	LINEZOLID	130715-08	F08	165800-03-3	C16H20FN3O4	337.354	antibacterial	1389	-4.55961
01502387	LUMIRACOXIB	130715-08	F09	220991-20-8	C15H13ClFNO2	293.728	antiinflammatory, analgesic, antiarthritic	2373	2.32837
01502388	MANIDIPINE HYDROCHLORIDE	130715-08	F10	89226-75-5	C35H38N4O6	610.716	antihypertensive	2301	1.82437
01502389	OLSALAZINE SODIUM	130715-08	F11	6054-98-4	C14H8N2Na2O6	346.209	antiinflammatory	2193	1.06837
01502390	PEMETREXED	130715-08	G02	137281-23-3	C20H19N5Na2O6	471.384	antineoplastic, thymidylate synthase inhibitor	2116	0.529374
01502391	RITONAVIR	130715-08	G03	155213-67-5	C37H48N6O5S2	720.96	antiviral	2287	1.72637
01500249	DIHYDROSTREPTOMYCIN [5mM]	130715-08	G04	128-46-1	C21H41N7O12	583.601	antibacterial, tuberculostatic	2414	2.61537
01500126	ANTAZOLINE	130715-08	G05	91-75-8	C17H19N3	265.361	antihistaminic	1992	-0.338624
01502044	OFLOXACIN	130715-08	G06	82419-36-1 (acid)	C20H27FN4O5	422.46	antibacterial	2017	-0.163625
01502410	ABACAVIR SULFATE	130715-08	G07	188062-50-2	C14H20N6O5S	384.417	antiviral	2127	0.606373
01502411	ACENOCOUMAROL	130715-08	G08	152-72-7	C19H15NO6	353.335	anticoagulant	2234	1.35537
01502414	BALSALAZIDE DISODIUM	130715-08	G09	150399-21-6	C17H13N3Na2O6	401.289	antiinflammatory	1994	-0.324624
01502418	BRINZOLAMIDE	130715-08	G10	138890-62-7	C12H21N3O5S3	383.51	antiglaucoma	2243	1.41837
01502420	CEFEPIME HYDROCHLORIDE	130715-08	G11	123171-59-5	C19H25ClN6O5S2	517.029	antibacterial	2324	1.98537
01502422	CEFMENOXIME HYDROCHLORIDE	130715-08	H02	75738-58-8	C16H18ClN9O5S3	548.024	antibacterial	2438	2.78337
01502423	CEFORANIDE	130715-08	H03	60925-61-3	C20H21N7O6S2	519.562	antibacterial	2110	0.487374
01502424	CEFOTETAN	130715-08	H04	6971256-7	C17H17N7O8S4	575.623	antibacterial	640	-9.8026
01502500	SAXAGLIPTIN	130715-08	H05	945667-22-1	C18H25N3O2	315.419	antidiabetic, dipeptidyl peptidase–4 inhibitor	2134	0.655373
01502501	ONDANSETRON	130715-08	H06	99614-02-5	C18H23N3O	297.404	antiallergic, antiemetic, anti-schizophrenic	1947	-0.653623
01502552	CINROMIDE	130715-08	H07	58473-74-8	C11H12BrNO	254.128	anticonvulsant	2124	0.585373
01502553	CINTRIAMIDE	130715-08	H08	5588-21-6	C12H15NO4	237.258	antipsychotic	2092	0.361374
01503001	BENZOIC ACID	130715-08	H09	65-85-0	C7H6O2	122.125	antifungal	2141	0.704373
01503002	BENZYL BENZOATE	130715-08	H10	120-51-4	C14H12O2	212.251	scabicide	2064	0.165375
01503004	BENZOYL PEROXIDE	130715-08	H11	94-36-0	C14H10O4	242.233	keratolytic	2174	0.935373
01503007	BETAINE HYDROCHLORIDE	130715-09	A02	590-46-5, 141-58-2 [replaced], 107-43-7 [betaine]	C5H12ClNO2	153.61	antiarteriosclerotic, hypolipaemic, hepatoprotectant	1626	-24.2774
01503009	BIOTIN	130715-09	A03	58-85-5	C10H16N2O3S	244.315	vitamin B complex	1350	-26.4177
01503014	AKLOMIDE	130715-09	A04	3011-89-0	C7H5ClN2O3	200.583	antiprotozoal, coccidiostat	1532	-25.0064
01503031	MONOBENZONE	130715-09	A05	103-16-2	C13H12O2	200.239	depigmentor	1594	-24.5256
01503038	NICOTINYL ALCOHOL TARTRATE	130715-09	A06	100-55-0	C10H13NO7	259.218	vasodilator	2336	-18.7716
01503059	FLOXURIDINE	130715-09	A07	50-91-9	C9H11FN2O5	246.197	antineoplastic, antimetabolite	1091	-28.4262
01503065	ALTRETAMINE	130715-09	A08	645-05-6	C9H18N6	210.284	antineoplastic	4165	-4.58821
01503069	AMINOHIPPURIC ACID	130715-09	A09	61-78-9, 94-16-6 [aminohippurate sodium]	C9H10N2O3	194.192	renal function diagnosis	4294	-3.58785
01503070	MEFLOQUINE	130715-09	A10	53230-10-7	C17H17ClF6N2O	414.781	antimalarial	2370	-18.5079
01503073	ADIPHENINE HYDROCHLORIDE	130715-09	A11	50-42-0, 64-95-9 [adiphenine]	C20H26ClNO2	347.889	muscle relaxant (smooth)	1329	-26.5806
01503076	QUINAPRIL HYDROCHLORIDE	130715-09	B02	82586-55-8, 85441-61-8 [quinapril]	C25H31ClN2O5	474.989	antihypertensive, ACE inhibitor	6200	11.1926
01503078	ANIRACETAM	130715-09	B03	72432-10-1	C12H13NO3	219.242	cognitive enhancer	5471	5.53945
01503081	AMIFOSTINE	130715-09	B04	20537-88-6	C5H15N2O3PS	214.225	radioprotectant	1540	-24.9443
01503084	INAMRINONE	130715-09	B05	60719-84-8	C10H9N3O	187.203	cardiac stimulant	5474	5.56272
01503086	TIAPRIDE HYDROCHLORIDE	130715-09	B06	51012-32-9	C15H25ClN2O4S	364.894	neuroleptic	5265	3.94198
01503092	GLUCONOLACTONE	130715-09	B07	90-80-2	C6H10O6	178.143	chelating agent	5199	3.43017
01503101	AZLOCILLIN SODIUM	130715-09	B08	37091-66-0	C20H22N5NaO6S	483.482	antibacterial	1116	-28.2323
01503102	BACAMPICILLIN HYDROCHLORIDE	130715-09	B09	37661-08-8, 50972-17-3 [bacampicillin]	C21H28ClN3O7S	501.99	antibacterial	5391	4.91908
01503104	BENDROFLUMETHIAZIDE	130715-09	B10	73-48-3	C15H14F3N3O4S2	421.42	diuretic, antihypertensive	5312	4.30645
01503106	BEPRIDIL HYDROCHLORIDE	130715-09	B11	74764-40-2	C24H35ClN2O	403.012	antiarrhythmic	3451	-10.1251
01503107	BROMHEXINE HYDROCHLORIDE	130715-09	C02	611-75-6, 3572-43-8 [bromhexine]	C14H21Br2ClN2	412.598	expectorant	5500	5.76434
01503110	CARMUSTINE	130715-09	C03	154-93-8	C5H9Cl2N3O2	214.052	antineoplastic, alkylating agent	5195	3.39915
01503111	CEFTRIAXONE SODIUM TRIHYDRATE	130715-09	C04	104376-79-6, 73384-59-5 [ceftriaxone]	C18H22N8Na2O10S3	652.595	antibacterial	5066	2.39879
01503115	VINPOCETINE	130715-09	C05	42971-09-5	C22H26N2O2	350.465	cerebral vasodilator, antimotion	5052	2.29023
01503117	TRIMIPRAMINE MALEATE	130715-09	C06	521-78-8, 739-71-9 [trimipramine]	C24H30N2O4	410.518	antidepressant	4966	1.62332
01503118	TRIFLUPROMAZINE HYDROCHLORIDE	130715-09	C07	1098-60-8, 146-54-3 [triflupromazine]	C18H20ClF3N2S	388.886	antipsychotic	2393	-18.3296
01503121	TRAZODONE HYDROCHLORIDE	130715-09	C08	25332-39-2, 19794-93-5 [trazodone]	C19H23Cl2N5O	408.334	antidepressant	4572	-1.43204
01503135	THONZYLAMINE HYDROCHLORIDE	130715-09	C09	63-56-9, 91-85-0 [thonzylamine]	C16H23ClN4O	322.841	antihistamine	4139	-4.78983
01503136	THIAMPHENICOL	130715-09	C10	15318-45-3	C12H15Cl2NO5S	356.227	antibacterial	188	-35.4287
01503142	TENOXICAM	130715-09	C11	59804-37-4	C13H11N3O4S2	337.378	antiinflammatory	5944	9.20744
01503202	CHLOROXINE	130715-09	D02	773-76-2	C9H5Cl2NO	214.052	chelating agent, antiseborrheic	4087	-5.19308
01503203	CHLORPROTHIXENE HYDROCHLORIDE	130715-09	D03	113-59-7	C18H19Cl2NS	352.329	antipsychotic	3920	-6.48811
01503204	CINNARAZINE	130715-09	D04	298-57-7	C26H28N2	368.526	H1 antihistamine	4974	1.68536
01503207	CYCLOBENZAPRINE HYDROCHLORIDE	130715-09	D05	6202-23-9, 303-53-7 [cyclobenzaprine]	C20H22ClN	311.858	muscle relaxant (skeletal)	1805	-22.8893
01503209	DANTROLENE SODIUM	130715-09	D06	24868-20-0, 14663-23-1 [anhydrous], 7261-97-4 [dantrolene]	C14H9N4NaO5	336.241	muscle relaxant (skeletal)	4783	0.204208
01503210	BETAMETHASONE 17,21-DIPROPIONATE	130715-09	D07	5593-20-4	C28H37FO7	504.601	glucocorticoid, antiinflammatory	5524	5.95045
01502351	IMIQUIMOD HYDROCHLORIDE	130715-09	D08	99011-02-6 (base)	C14H17ClN4	276.771	immunomodulator	4493	-2.04466
01503214	EDOXUDINE	130715-09	D09	15176-29-1	C11H16N2O5	256.261	antiviral	4987	1.78617
01503215	ENOXACIN	130715-09	D10	74011-58-8	C15H17FN4O3	320.326	antibacterial	918	-29.7678
01503221	ETHISTERONE	130715-09	D11	434-03-7	C21H28O2	312.456	progestogen	5188	3.34487
01503227	PERHEXILINE MALEATE	130715-09	E02	6724-53-4, 6621-47-2 [perhexiline]	C23H39NO4	393.572	coronary vasodilator	949	-29.5274
01503229	METHAPYRILENE HYDROCHLORIDE	130715-09	E03	135-23-9, 91-80-5 [methapyrilene]	C14H20ClN3S	297.853	H1 antihistamine	4284	-3.6654
01503234	PROPIOLACTONE	130715-09	E04	57-57-8	C3H4O2	72.0641	antiinfective	5519	5.91168
01503237	HALCINONIDE	130715-09	E05	3093-35-4	C24H32ClFO5	454.971	glucocorticoid, antiinflammatory	5183	3.3061
01503239	HYCANTHONE	130715-09	E06	3105-97-3	C20H24N2O2S	356.49	anthelmintic, hepatotoxic	294	-34.6067
01503240	PYRIDOSTIGMINE BROMIDE	130715-09	E07	101-26-8, 155-97-5 [pyridostigmine]	C9H13BrN2O2	261.12	cholinergic	4802	0.351547
01503242	ISOXICAM	130715-09	E08	34552-84-6	C14H13N3O5S	335.341	antiinflammatory	5821	8.25361
01503243	LABETALOL HYDROCHLORIDE	130715-09	E09	32780-64-6, 36894-69-6 [labetalol]	C19H25ClN2O3	364.876	adrenergic blocker	5375	4.795
01503244	LASALOCID SODIUM	130715-09	E10	25999-31-9	C34H53NaO8	612.787	antibacterial	11	-36.8013
01503245	LEVAMISOLE HYDROCHLORIDE	130715-09	E11	16595-80-5, 14769-73-4 [levamisole]	C11H13ClN2S	240.757	immunomodulator	4196	-4.34781
01503251	METARAMINOL BITARTRATE	130715-09	F02	33402-03-8	C13H19NO8	317.298	antihypotensive	5191	3.36813
01503252	METHAZOLAMIDE	130715-09	F03	554-57-4	C5H8N4O3S2	236.273	carbonic anhydrase inhibitor	5209	3.50772
01503253	METHYLBENZETHONIUM CHLORIDE	130715-09	F04	1320-44-1, 25155-18-4 [anhydrous]	C28H44ClNO2	462.121	antiinfective	43	-36.5532
01503255	METHYLPREDNISOLONE SODIUM SUCCINATE	130715-09	F05	2375-03-3	C26H33NaO8	496.538	glucocorticoid, antiinflammatory	5696	7.28427
01503256	AMSACRINE	130715-09	F06	51264-14-3	C22H20N2O3S	392.48	antineoplastic, immune suppressive	827	-30.4735
01503257	MIDODRINE HYDROCHLORIDE	130715-09	F07	3092-17-9, 42794-76-3 [midodrine]	C12H19ClN2O4	290.749	antihypertensive, vasoconstrictor	5350	4.60113
01503260	NADOLOL	130715-09	F08	42200-33-9	C17H27NO4	309.409	betaadrenergic blocker	5526	5.96596
01503262	NALTREXONE HYDROCHLORIDE	130715-09	F09	16676-29-2, 16590-41-3 [naltrexone]	C20H24ClNO4	377.872	morphine antagonist	5550	6.15208
01503263	CYCLOTHIAZIDE	130715-09	F10	2259-96-3	C14H16ClN3O4S2	389.882	diuretic	13	-36.7858
01503265	NICLOSAMIDE	130715-09	F11	50-65-7	C13H8Cl2N2O4	327.126	anthelmintic, teniacide	10	-36.8091
01503228	PAROMOMYCIN SULFATE	130715-09	G02	1263-89-4, 7542-37-2 [paromomycin], 59-04-1 [paromomycin, replaced]	C23H47N5O18S	713.718	antibacterial, antiamebic	5154	3.08121
01503269	PERGOLIDE MESYLATE	130715-09	G03	66104-23-2, 66104-22-1 [pergolide]	C20H30N2O3S2	410.602	dopamine receptor agonist	4667	-0.69534
01503270	PRILOCAINE HYDROCHLORIDE	130715-09	G04	1786-81-8, 721-50-6 [prilocaine]	C13H21ClN2O	256.778	anesthetic (local)	4880	0.956415
01503273	HYDROCORTISONE BUTYRATE	130715-09	G05	13609-67-1	C25H36O6	432.562	glucocorticoid, antiinflammatory	4980	1.73189
01503276	ROXITHROMYCIN	130715-09	G06	80214-83-1	C41H76N2O15	837.067	antibacterial	5371	4.76398
01503278	MITOXANTRONE HYDROCHLORIDE	130715-09	G07	70476-82-3, 65271-80-9 [base]	C22H30Cl2N4O6	517.414	antineoplastic	220	-35.1806
01503279	OXETHAZAINE	130715-09	G08	126-27-2	C28H41N3O3	467.657	anesthetic (local)	4159	-4.63474
01503298	DIPYRONE	130715-09	G09	5907-38-0, 68-89-3 [anhydrous]	C13H16N3NaO4S	333.344	analgesic, antipyretic	6032	9.88985
01503301	SULFANILATE ZINC	130715-09	G10	31884-76-1	C12H12N2O6S2Zn	409.737	antibacterial	5972	9.42457
01503304	URETHANE	130715-09	G11	51-79-6	C3H7NO2	89.0947	antineoplastic, cytotoxic	1574	-24.6807
01503322	THIRAM	130715-09	H02	137-26-8	C6H12N2S4	240.432	antifungal	5313	4.31421
01503324	THIOTEPA	130715-09	H03	52-24-4	C6H12N3PS	189.22	antineoplastic, alkylating agent	1596	-24.5101
01503330	TETROQUINONE	130715-09	H04	319-89-1	C6H4O6	172.095	keratolytic	4247	-3.95232
01503339	SULFANITRAN	130715-09	H05	122-16-7	C14H13N3O5S	335.341	antibacterial, coccidiostat	4883	0.979679
01503373	OXIBENDAZOLE	130715-09	H06	20559-55-1	C12H15N3O3	249.272	anthelmintic	4227	-4.10742
01503393	PIPOBROMAN	130715-09	H07	54-91-1	C10H16Br2N2O2	356.059	antineoplastic, alkylating agent	4456	-2.33159
01503419	NAFRONYL OXALATE	130715-09	H08	3200-06-4, 31329-57-4 [nafronyl]	C26H35NO7	473.571	vasodilator	3861	-6.94564
01503420	QUIPAZINE MALEATE	130715-09	H09	5786-68-5, 4774-24-7 [quipazine]	C17H19N3O4	329.359	antidepressant, oxytocic	5046	2.2437
01500157	CAPREOMYCIN SULFATE [4mM]	130715-09	H10	1405-37-4	C25H46N14O12S	766.796	antibacterial, tuberculostatic	4659	-0.757378
01503422	SEMUSTINE	130715-09	H11	13909-09-6	C10H18ClN3O2	247.727	antineoplastic	4645	-0.865944
01503423	SPIRAMYCIN	130715-10	A02	8025-81-8	C43H74N2O14	843.074	antibacterial	4655	-1.35903
01503425	ESZOPICLONE	130715-10	A03	138729-47-2, 43200-80-2	C17H17ClN6O3	388.816	hypnotic, sedative	5883	1.63628
01503428	CHOLINE CHLORIDE	130715-10	A04	67-48-1, 62-49-7 [choline]	C5H14ClNO	139.626	choleretic, lipotropic, hepatoprotectant	1487	-9.08633
01503429	CLOFIBRATE	130715-10	A05	637-07-0	C12H15ClO3	242.705	antihyperlipidemic	5757	1.32894
01503500	RESORCINOL MONOACETATE	130715-10	A06	102-29-4	C8H8O3	152.151	antiseborrheic, antipruritic	5505	0.714271
01503600	NIMODIPINE	130715-10	A07	66085-59-4	C21H26N2O7	418.451	vasodilator	1619	-8.76436
01503603	ACYCLOVIR	130715-10	A08	59277-89-3	C8H11N5O3	225.209	antiviral	5967	1.84117
01503604	RETINYL PALMITATE	130715-10	A09	79-81-2	C36H60O2	524.878	provitamin, antixerophthalamic	1260	-9.64002
01503607	THALIDOMIDE	130715-10	A10	50-35-1	C13H10N2O4	258.236	hypnotic	1966	-7.91797
01503609	NITRENDIPINE	130715-10	A11	84845-75-0	C18H20N2O6	360.37	antihypertensive	5032	-0.439458
01503610	BENZALKONIUM CHLORIDE	130715-10	B02	8001-54-5	C22H40ClN	354.024	antiinfective (topical)	412	-11.7084
01503611	PENTOXIFYLLINE	130715-10	B03	6493-05-6	C13H18N4O3	278.313	PDE inhibitor, bronchodilator, vasodilator	6358	2.79489
01503614	CIPROFLOXACIN	130715-10	B04	85721-33-1	C17H18FN3O3	331.35	antibacterial, fungicide	5010	-0.49312
01500135	BACLOFEN HYDROCHLORIDE (+/-)	130715-10	B05	70206-22-3	C10H13Cl2NO2	250.127	muscle relaxant (skeletal)	6171	2.33876
01503650	NABUMETONE	130715-10	B06	42924-53-8	C15H16O2	228.294	antiinflammatory	6176	2.35096
01503678	CELECOXIB	130715-10	B07	169590-42-5	C17H14F3N3O2S	381.379	antiarthritic, cyclooxygenase2 inhibitor	6720	3.67787
01505166	ALENDRONATE SODIUM	130715-10	B08	121268-17-5	C4H19NNaO10P2	326.134	bone resorption inhibitor, farnesyldiphosphate synthetase inhibitor, antimetastatic	4592	-1.51269
01503692	BLEOMYCIN (bleomycin B2 shown)	130715-10	B09	9041-93-4, 11056-06-7 [bleomycin]	C58H94N20O26S4	1615.77	antineoplastic	5314	0.248389
01503705	ANETHOLE	130715-10	B10	4180-23-8	C10H12O	148.207	expectorant, gastric stimulant, insecticide	6068	2.08753
01503708	TERFENADINE	130715-10	B11	50679-08-8	C32H41NO2	471.689	H1 antihistamine, nonsedating	2222	-7.29354
01503709	MEPHENYTOIN	130715-10	C02	50-12-4	C12H14N2O2	218.258	anticonvulsant	6220	2.45828
01503710	CLOPIDOGREL SULFATE	130715-10	C03	113665-84-2	C16H18ClNO6S2	419.906	platelet aggregation inhibitor	6271	2.58268
01503712	LORATADINE	130715-10	C04	79794-75-5	C22H23ClN2O2	382.894	H1 antihistamine	6261	2.55829
01503720	SELAMECTIN	130715-10	C05	165108-07-6	C43H63NO11	769.982	anthelmintic, antiparasitic, antimite	270	-12.0548
01503722	ATORVASTATIN CALCIUM	130715-10	C06	134523-03-8, 134523-00-5 [atorvastatin]	C33H33CaFNO5	582.713	antihyperlipidemic, HMGCoA reductase inhibitor	5735	1.27528
01503738	DICLORALUREA	130715-10	C07	116-52-9	C5H6Cl6N2O3	354.833	antibacterial	6004	1.93142
01503743	CHLORINDANOL	130715-10	C08	145-94-8	C9H9ClO	168.624	antiseptic, spermaticide	5659	1.0899
01505782	CEFTAZIDIME	130715-10	C09	72558-82-8	C26H36N8O9S2	668.753	antibacterial	6373	2.83147
01503804	COLFORSIN	130715-10	C10	66575-29-9	C22H34O7	410.512	adenylate cyclase activator, antiglaucoma, hypotensive, vasodilator	6051	2.04606
01503807	ISOSORBIDE MONONITRATE	130715-10	C11	16051-77-7	C6H9NO6	191.142	antianginal	1679	-8.61801
01503816	AMCINONIDE	130715-10	D02	51022-69-6	C28H35FO7	502.585	glucocorticoid, antiinflammatory	6080	2.1168
01503818	BUPIVACAINE HYDROCHLORIDE	130715-10	D03	14252-80-3, 2180-92-9 [bupivacaine], 18010-40-7 [anhydrous]	C18H29ClN2O	324.898	anesthetic (local)	5664	1.1021
01503831	DROSPIRENONE	130715-10	D04	67392-87-4	C24H30O3	366.505	aldosterone antagonist	5262	0.121552
01503832	ECAMSULE TRIETHANOLAMINE	130715-10	D05	92761-26-7	C28H34O8S2	562.706	sunscreen	6346	2.76562
01503833	ENALAPRILAT	130715-10	D06	84680-54-6	C18H28N2O7	384.433	antihypertensive	6902	4.1218
01503834	GADOTERIDOL	130715-10	D07	120066-54-8	C17H29GdN4O7	558.693	paramagnetic agent	5531	0.77769
01503835	IODIXANOL	130715-10	D08	92339-11-2	C35H44I6N6O15	1550.2	radiopaque agent	5198	-0.034555
01503836	IOTHALAMIC ACID	130715-10	D09	2276-90-6	C11H9I3N2O4	613.919	radiopaque agent	4765	-1.09072
01503837	IOVERSOL	130715-10	D10	8771-40-2	C18H24I3N3O9	807.12	radiopaque agent	5617	0.987459
01503838	IOXILAN	130715-10	D11	107793-72-6	C18H24I3N3O8	791.12	radiopaque agent	6033	2.00216
01503839	LAMIVUDINE	130715-10	E02	134678-17-4	C8H11N3O3S	229.259	antiviral	5807	1.4509
01505455	QUINAPRILAT	130715-10	E03	85441-60-7	C23H26N2O5	410.474	antihypertensive, ACE inhiibitor	6004	1.93142
01503842	NEVIRAPINE	130715-10	E04	129618-40-2	C15H14N4O	266.305	antiviral, RT inhibitor	5809	1.45578
01503843	NITAZOXANIDE	130715-10	E05	55981-09-4	C12H9N3O5S	307.287	antiparasitic	3514	-4.14212
01505905	COLESEVALAM HYDROCHLORIDE (high mol wt copolymer @ 5mg/ml)	130715-10	E06	182815-44-7	C31H72ClN4O	552.399	antihyperlipidemic, cholesterol sequestrant	5571	0.875257
01503847	TERCONAZOLE	130715-10	E07	67915-31-5	C26H31Cl2N5O3	532.475	antifungal	3456	-4.2836
01503848	VIOMYCIN SULFATE	130715-10	E08	37883-00-4	C25H45N13O14S	783.78	antibacterial	5632	1.02405
01503850	ZIPRASIDONE MESYLATE	130715-10	E09	199191-69-0	C22H25ClN4O4S2	509.05	antipsychotic	4992	-0.537025
01503860	ACETOPHENAZINE MALEATE	130715-10	E10	5714-00-1	C27H33N3O6S	527.645	antipsychotic	3711	-3.66161
01503862	AZATADINE MALEATE	130715-10	E11	3978-86-7	C24H26N2O4	406.486	H1-antihistamine	5720	1.23869
01505356	DECOQUINATE [5mM]	130715-10	F02	18507-89-6	C26H42N2O6	478.634	coccidiostat	5457	0.597191
01505816	PREGABALIN HYDROCHLORIDE	130715-10	F03	148553-50-8	C8H18ClNO2	195.691	anticonvulsant	5910	1.70214
01503868	CARBARSONE	130715-10	F04	121-59-5	C7H9AsN2O4	260.082	antiamebic, antiprotozoal	5681	1.14357
01503869	CEFPIRAMIDE	130715-10	F05	70797-11-4	C25H24N8O7S2	612.647	antibacterial	5699	1.18747
01503870	VALGANCICLOVIR HYDROCHLORIDE	130715-10	F06	175865-59-5	C14H23ClN6O5	390.83	antiviral	5496	0.692319
01505463	TAURINE	130715-10	F07	107-35-7	C2H7NO3S	125.147	neuroprotectant, inhibitory neurotransmitter, GABA agonist	5982	1.87776
01505950	SUCRALFATE [5mM]	130715-10	F08	54182-58-0 (free acid)	C12H54Al16O75S8	2086.74	antiulcer	6065	2.08021
01503873	THONZONIUM BROMIDE	130715-10	F09	553-08-2	C32H55BrN4O	591.725	mucolytic, antibacterial, surface active agent	247	-12.1109
01503874	PIPERACETAZINE	130715-10	F10	3819-00-9	C24H30N2O2S	410.583	antipsychotic	418	-11.6938
01503875	PIROCTONE OLAMINE	130715-10	F11	68890-66-4	C16H30N2O3	298.429	antiseborrheic	654	-11.1182
01503876	PREDNICARBATE	130715-10	G02	73771-04-7	C27H36O8	488.583	antiinflammatory, glucocorticoid	5859	1.57774
01503877	QUINETHAZONE	130715-10	G03	73-49-2	C10H12ClN3O3S	289.742	diuretic, antihypertensive	5384	0.419131
01503879	TILETAMINE HYDROCHLORIDE	130715-10	G04	14176-50-2	C12H18ClNOS	259.8	anesthetic, anticonvulsant	5310	0.238633
01503881	DOCUSATE SODIUM	130715-10	G05	577-11-7	C20H37NaO7S	444.567	stool softener	4935	-0.676058
01505944	RISEDRONATE SODIUM	130715-10	G06	115436-72-1	C7H10NNaO7P2	305.098	calcium regulator	5869	1.60213
01503900	DABIGATRAN ETEXILATE MESYLATE	130715-10	G07	593282-20-3	C35H45N7O8S	723.855	antithrombotic, serine protease inhibitor	4551	-1.6127
01503903	ALBENDAZOLE	130715-10	G08	54965-21-8	C12H15N3O2S	265.336	anthelmintic	4059	-2.81277
01503908	PACLITAXEL	130715-10	G09	33069-62-4	C47H51NO14	853.929	antineoplastic	5867	1.59725
01503914	BUTACAINE	130715-10	G10	149-16-6	C18H30N2O2	306.452	anesthetic (local)	5079	-0.324817
01503918	CLOBETASOL PROPIONATE	130715-10	G11	25122-46-7, 25122-41-2 [clobetasol]	C25H32ClFO5	466.982	glucocorticoid, antiinflammatory	5881	1.6314
01505437	LEVOCARNITINE	130715-10	H02	541-15-1	C7H15NO3	161.202	cofactor for fatty acid metabolism, replenisher in arterial disease	5980	1.87288
01503923	IOPANIC ACID	130715-10	H03	96-83-3	C11H12I3NO2	570.937	radioopaque agent	5994	1.90703
01503925	KETOROLAC TROMETHAMINE	130715-10	H04	74103-07-4, 74103-06-3 [ketorolac]	C19H24N2O6	376.413	antiinflammatory	1616	-8.77168
01503926	LANSOPRAZOLE	130715-10	H05	103577-45-3	C16H14F3N3O2S	369.368	antiulcer	2704	-6.11786
01503927	LEFLUNOMIDE	130715-10	H06	75706-12-6	C12H9F3N2O2	270.213	antineoplastic, PDGF receptor blocker, immunomodulator	4281	-2.27128
01503929	MEXILETINE HYDROCHLORIDE	130715-10	H07	5370-01-4, 31828-71-4 [mexiletine]	C11H18ClNO	215.725	antiarrhythmic	4865	-0.8468
01503931	MORANTEL CITRATE	130715-10	H08	26155-31-7, 20574-50-9 [morantel]	C18H24N2O7S	412.465	anthelmintic	5534	0.785008
01503932	OXYPHENCYCLIMINE HYDROCHLORIDE	130715-10	H09	125-52-0, 125-53-1 [oxyphencyclimine]	C20H29ClN2O3	380.919	anticholinergic	5123	-0.217493
01503934	PERPHENAZINE	130715-10	H10	58-39-9	C21H26ClN3OS	403.978	antipsychotic	2172	-7.4155
01503935	PROPAFENONE HYDROCHLORIDE	130715-10	H11	34183-22-7, 54063-53-5 [propafenone]	C21H28ClNO3	377.915	antiarrhythmic	1468	-9.13267
01503938	RIBAVIRIN	130715-11	A02	36791-04-5	C8H12N4O5	244.209	antiviral	4559	-0.19486
01503968	TACROLIMUS	130715-11	A03	109581-93-3, 104987-11-3 [anhydrous]	C44H69NO12	804.04	immune suppressant, antifungal	4796	0.408036
01503975	FLUCONAZOLE	130715-11	A04	86386-73-4	C13H12F2N6O	306.277	antifungal	4665	0.0747897
01503977	LOVASTATIN	130715-11	A05	75330-75-5	C24H36O5	404.552	antihyperlipidemic, HMGCoA reductase inhibitor	5683	2.66445
01503985	BROMPHENIRAMINE MALEATE	130715-11	A06	980-71-2, 86-22-6 [brompheniramine]	C20H23BrN2O4	435.321	H1 antihistamine	3344	-3.28566
01504008	SIROLIMUS	130715-11	A07	53123-88-9	C51H79NO13	914.197	immunosuppressant, antineoplastic; rapamycin	5627	2.52199
01504078	SENNOSIDE A	130715-11	A08	81-27-6	C42H38O20	862.759	cathartic	5170	1.35944
01504088	ETHYLNOREPINEPHRINE HYDROCHLORIDE	130715-11	A09	3198-07-0, 536-24-3 [ethylnorepinephrine]	C10H16ClNO3	233.697	bronchodilator	4363	-0.693458
01504094	TENIPOSIDE	130715-11	A10	29767-20-2	C32H32O13S	656.668	antineoplastic	5881	3.16813
01504099	SILDENAFIL CITRATE	130715-11	A11	139755-83-2	C28H38N6O11S	666.713	erectile dysfunction therapy	5364	1.85295
01504105	TANNIC ACID	130715-11	B02	1401-55-4	C76H52O46	1701.23	nonspecific enzyme/receptor blocker	6300	4.23401
01504107	TEPOXALIN	130715-11	B03	103475-41-8	C20H20ClN3O3	385.854	antipsoratic	1196	-8.74989
01504108	AZILSARTAN MEDOXOMIL	130715-11	B04	863031-24-7	C30H23KN4O8	606.642	antihypertensive, AT1 angiotensin II antagonist	5399	1.94199
01504140	BUTOCONAZOLE	130715-11	B05	64872-77-1, 64872-76-0 [butoconazole]	C19H17Cl3N2S	411.784	antifungal	5679	2.65427
01504142	ACETRIAZOIC ACID	130715-11	B06	85-36-9, 129-63-5 [acetrizoate sodium]	C9H6I3NO3	556.866	X-ray contrast medium	4566	-0.177053
01504144	DIRITHROMYCIN	130715-11	B07	62013-04-1	C42H78N2O14	835.095	antibacterial	5324	1.7512
01504148	MEPIVACAINE HYDROCHLORIDE	130715-11	B08	1722-62-9, 96-88-8 [mepivacaine]	C15H23ClN2O	282.816	anesthetic (local)	4650	0.0366317
01504150	MELOXICAM SODIUM	130715-11	B09	71125-38-7	C14H12N3NaO4S2	373.387	antiinflammatory	5542	2.30576
01504152	NILUTAMIDE	130715-11	B10	63612-50-0	C12H10F3N3O4	317.226	antiandrogen	5422	2.0005
01504171	VENLAFAXINE HYDROCHLORIDE	130715-11	B11	99300-78-4, 93413-69-5 [venlafaxine]	C17H28ClNO2	313.871	antidepressant	4324	-0.792669
01504172	CITALOPRAM HYDROBROMIDE	130715-11	C02	59729-33-8	C20H22BrFN2O	405.314	antidepressant, 5HT reuptake inhibitor	4483	-0.388194
01504173	FLUOXETINE	130715-11	C03	54910-89-3	C17H19ClF3NO	345.795	antidepressant	3725	-2.31645
01504174	BUPROPION	130715-11	C04	31677-93-7, 34911-55-2 [bupropion]	C13H19Cl2NO	276.208	antidepressant	4597	-0.0981933
01504175	CEFUROXIME AXETIL	130715-11	C05	64544-07-6, 55268-75-2 [cefuroxime]	C20H22N4O10S	510.483	antibacterial	4705	0.176544
01504179	FEXOFENADINE HYDROCHLORIDE	130715-11	C06	138452-21-8	C32H40ClNO4	538.133	nonsedating H1-antihistamine	4977	0.868477
01504183	TRIFLURIDINE	130715-11	C07	70-00-8	C10H11F3N2O5	296.205	antiviral (opthalmic)	4752	0.296106
01504184	AMINOLEVULINIC ACID HYDROCHLORIDE	130715-11	C08	5451-09-2	C5H10ClNO3	167.593	antineoplastic	5152	1.31365
01504188	PIRENPERONE	130715-11	C09	75444-65-4	C23H24FN3O2	393.465	5HT2 receptor antagonist	3901	-1.86873
01504190	AVOBENZONE	130715-11	C10	70356-09-1	C20H22O3	310.397	sunscreen	5231	1.51462
01504210	ATOVAQUONE	130715-11	C11	95233-18-4	C22H19ClO3	366.848	antipneumocystic, antimalarial	4724	0.224878
01504211	CHLOROGUANIDE HYDROCHLORIDE	130715-11	D02	637-32-1	C11H17Cl2N5	290.198	antimalarial	5114	1.21699
01504214	TRIMETOZINE	130715-11	D03	635-41-6	C14H19NO5	281.311	sedative, neurosedative	5619	2.50164
01504218	ACRISORCIN	130715-11	D04	7527-91-5	C25H28N2O2	388.514	antifungal	8870	10.7718
01504226	CYSTEAMINE HYDROCHLORIDE	130715-11	D05	60-23-1	C2H8ClNS	113.61	antiurolithic, depigmentation, radiation protectant	5503	2.20655
01504229	METAXALONE	130715-11	D06	1665-48-1	C12H15NO3	221.258	muscle relaxant (skeletal)	4059	-1.46679
01504231	CLARITHROMYCIN	130715-11	D07	81103-11-9	C38H69NO13	747.973	antibacterial	3774	-2.1918
01504235	ROFECOXIB	130715-11	D08	162011-90-7	C17H14O4S	314.363	COX2 inhibitor, antiinflammatory, antiarthritic	5047	1.04655
01504236	SIMVASTATIN	130715-11	D09	79902-63-9	C25H38O5	418.579	antihyperlipidemic, HMGCoA reductase inhibitor	6006	3.48612
01504237	HYDROQUINONE	130715-11	D10	123-31-9	C6H6O2	110.114	depigmentor, antioxidant	4625	-0.026965
01504243	OXCARBAZEPINE	130715-11	D11	28721-07-5	C15H12N2O2	252.275	antipsychotic	4610	-0.065123
01504257	CARVEDILOL	130715-11	E02	72956-09-3	C24H26N2O4	406.486	beta-adrenergic blocker	3104	-3.89619
01504258	NATEGLINIDE	130715-11	E03	105816-04-4	C19H27NO3	317.432	antidiabetic	6433	4.57235
01504259	IRBESARTAN	130715-11	E04	138402-11-6	C25H28N6O	428.542	angiotensin 2 receptor antagonist	7068	6.1877
01504260	LEVOFLOXACIN	130715-11	E05	138199-71-0	C18H20FN3O4	361.376	antibacterial	4137	-1.26837
01504261	CANDESARTAN CILEXTIL	130715-11	E06	139481-59-7	C33H34N6O6	610.676	angiotensin 1 receptor antagonist	6328	4.30524
01504263	ROSIGLITAZONE MALEATE	130715-11	E07	122320-73-4	C22H23N3O7S	473.509	antidiabetic	5522	2.25488
01504268	LOSARTAN	130715-11	E08	124750-99-8, 114798-26-4 [losartan]	C22H23ClN6O	422.921	antihypertensive, AT1 angiotensin II antagonist	5825	3.02568
01504269	LITHIUM CITRATE	130715-11	E09	6080-58-6, 919-16-4 [anhydrous]	C6H5Li3O7	209.92	antidepressant	5100	1.18137
01504273	MIGLITOL	130715-11	E10	72432-03-2	C8H17NO5	207.228	alpha-glucosidase inhibitor, antidiabetic	5789	2.9341
01504280	DESVENLAFAXINE SUCCINATE	130715-11	E11	93413-62-8	C20H31NO6	381.473	antidepressant	5156	1.32383
01504282	DEXLANSOPRAZOLE	130715-11	F02	138530-94-6	C16H14F3N3O2S	369.368	antiulcer, proton pump inhibitor	4644	0.0213685
01504283	ARMODAFINIL	130715-11	F03	112111-43-0	C15H15NO2S	273.356	analeptic	4726	0.229966
01504286	FEBUXOSTAT	130715-11	F04	144060-53-7	C16H16N2O3S	316.382	xanthine oxidase/dehydrogenase inhibitor	5442	2.05138
01504300	ORLISTAT	130715-11	F05	96829-58-2	C29H53NO5	495.749	reversible lipase inhibitor, antiobesity	4719	0.212159
01504303	MOXIFLOXACIN HYDROCHLORIDE	130715-11	F06	186826-86-8	C23H29ClFN3O4	465.957	antibacterial	3373	-3.21189
01503721	ENROFLOXACIN	130715-11	F07	93106-60-6	C19H22FN3O3	359.404	antibacterial	3885	-1.90943
01504342	TRIBROMOETHANOL	130715-11	F08	75-80-9	C2H3Br3O	282.758	hypnotic	5010	0.952424
01504401	PIOGLITAZONE HYDROCHLORIDE	130715-11	F09	111025-46-8 (pioglitazone)	C19H21ClN2O3S	392.908	antidiabetic	5436	2.03611
01504403	DONEPEZIL HYDROCHLORIDE	130715-11	F10	142057-77-0	C24H30ClNO3	415.965	acetylcholinesterase inhibitor (reversible), cognitive enhancer	4890	0.64716
01504413	TROSPIUM CHLORIDE	130715-11	F11	10405-02-4	C25H30ClNO3	427.976	anticholinergic, urinary incontenance therapy	5214	1.47137
01504414	FENOFIBRIC ACID	130715-11	G02	42017-89-0	C17H15ClO4	318.76	antihyperlipidemic	5178	1.37979
01504417	CARVEDILOL PHOSPHATE	130715-11	G03	610309-89-2	C24H29N2O8P	504.481	antianginal, antihypertensive	1064	-9.08568
01504418	VILAZODONE HYDROCHLORIDE	130715-11	G04	163521-12-8 (base)	C26H28ClN5O2	477.998	antidepressant, serotonin reuptake inhibitor, 5HT1A agonist	5304	1.70032
01504566	TRILOSTANE	130715-11	G05	13647-35-3	C20H27NO3	329.443	adrenocortical suppressant, antineoplastic, steroid biosynthesis inhibitor	4308	-0.833371
01504567	MYCOPHENOLATE MOFETIL	130715-11	G06	115007-34-6	C23H31NO7	433.506	immune suppressant, antineoplastic, antiviral	4052	-1.4846
01504815	MILNACIPRAN HYDROCHLORIDE	130715-11	G07	101152-94-7	C15H23ClN2O	282.816	inhibitor of norepinephrine and seritonin uptake, treatment of fibromyalgia	5318	1.73594
01504818	IBANDRONATE SODIUM	130715-11	G08	138926-19-9	C9H24NNaO8P2	359.231	bone resorption inhibitor, anthypercalcemic	5528	2.27015
01503679	AZITHROMYCIN	130715-11	G09	83905-01-5, 117772-70-0 [dihydrate]	C38H72N2O12	749.004	antibacterial	5231	1.51462
01503250	MEPHENTERMINE SULFATE	130715-11	G10	1212-72-2	C11H19NO4S	261.342	vasoconstrictor	4409	-0.576441
01504832	CEFTIOFUR HYDROCHLORIDE	130715-11	G11	80370-57-6	C19H18ClN5O7S3	560.03	antibacterial	6012	3.50138
01504834	CLINAFOXACIN HYDROCHLORIDE	130715-11	H02	105956--99-8	C17H18Cl2FN3O3	402.256	antibacterial	3363	-3.23733
01504835	CLOSANTEL	130715-11	H03	57808-65-8	C22H14Cl2I2N2O2	663.084	anthelmintic	3910	-1.84583
01504911	FLUVASTATIN	130715-11	H04	93957-54-1	C24H26FNO4	411.478	antihyperlipidemic, HMGCoA reductase inhibitor	1172	-8.81094
01504912	OSELTAMIVIR PHOSPHATE	130715-11	H05	196618-13-0	C15H29N2O8P	396.381	antiviral	4599	-0.0931056
01504914	LEVOCETIRIZINE DIHYDROCHLORIDE	130715-11	H06	130018-77-8 (base)	C21H27Cl3N2O2	445.821	H1 antihistamine, antiallergic	4914	0.708213
01504915	GLIMEPIRIDE	130715-11	H07	93479-97-1	C24H34N4O5S	490.626	hypoglycemic, antidiabetic	4528	-0.27372
01504916	OCTINOXATE	130715-11	H08	5466-77-3	C18H26O3	290.406	sunscreen, UV-B absorber	4693	0.146018
01503840	MANGAFODIPIR TRISODIUM	130715-11	H09	140678-14-4	C22H27MnN4Na3O14P2	757.334	paramagnetic agent	3602	-2.62934
01505003	PIZOTYLINE MALATE	130715-11	H10	5189-11-7	C23H27NO5S	429.539	5HT antagonist, antimigraine	3070	-3.98268
01505020	HOMOSALATE	130715-11	H11	118-56-9	C16H22O3	262.352	UV screen, analgesic	4822	0.474177
01505022	PROPOFOL	130715-12	A02	2078-54-8	C12H18O	178.277	anesthetic	4282	-1.77861
01505024	OLANZAPINE	130715-12	A03	132539-06-1	C17H20N4S	312.44	antipsychotic	4554	-0.99926
01505032	ARTEMETHER	130715-12	A04	71963-77-4	C16H26O5	298.383	antimalarial	5542	1.83162
02300242	LOXAPINE SUCCINATE	130715-12	A05	27833-64-3, 1977-10-2 [loxapine]	C22H24ClN3O5	445.907	antipsychotic	4098	-2.30582
01505043	FLUBENDAZOLE	130715-12	A06	31430-15-6	C17H13FN2O3	312.303	anthelmitic	4139	-2.18834
01505111	THIOSTREPTON	130715-12	A07	1393-48-2	C72H85N19O18S5	1664.92	antibacterial	598	-12.3342
01505112	TILMICOSIN	130715-12	A08	108050-54-0	C46H80N2O13	869.156	antibacterial	4544	-1.02791
01505113	FLUNIXIN MEGLUMINE	130715-12	A09	42461-84-7	C21H28F3N3O7	491.468	analgesic, antiinflammatory	4782	-0.34598
01505114	CLIOQUINOL	130715-12	A10	130-26-7	C9H5ClINO	305.504	antiseptic, antiamebic	3260	-4.70691
01505115	CLORSULON	130715-12	A11	60200-06-8	C8H8Cl3N3O4S2	380.658	antiparasitic, fasciolicide	3617	-3.68401
01505116	ESTROPIPATE	130715-12	B02	7280-37-7	C22H32N2O5S	436.575	estrogen	5217	0.900408
01505122	AZTREONAM	130715-12	B03	78110-38-0	C13H17N5O8S2	435.437	antibiotic	4815	-0.251427
01505124	CLAVULANATE LITHIUM	130715-12	B04	58001-44-8(acid)	C8H10LiNO5	207.112	beta-lactamase inhibitor; antibiotic	4852	-0.145412
01505125	ALCLOMETAZONE DIPROPIONATE	130715-12	B05	66734-13-2	C28H37ClO7	521.056	antiinflammatory, glucocorticoid	5204	0.86316
01505172	ACARBOSE	130715-12	B06	56180-94-0	C25H43NO18	645.617	alpha-glucosidase & saccharase inhibitor, antidiabetes, antihyperlipidaemia, antiobesity	5154	0.719897
01505178	ROPINIROLE HYDROCHLORIDE	130715-12	B07	91374-21-9	C16H25ClN2O	296.843	dopamine receptor agonist, antiParkinsonian	3978	-2.64965
01505187	QUETIAPINE	130715-12	B08	111974-69-7	C21H25N3O2S	383.516	antipsychotic: 5HT antagonist, dopamine antagonist, H1-antihistamine, alpha adrenergic blocker	4788	-0.328789
01503863	BEMOTRIZINOL	130715-12	B09	187393-00-6	C42H63N5O7	750	sunscreen	5401	1.42762
01505200	BENAZEPRIL HYDROCHLORIDE	130715-12	B10	86541-74-4	C24H29ClN2O5	460.962	ACE inhibitor, antihypertensive	4555	-0.996395
01505201	FAMCICLOVIR	130715-12	B11	104227-87-4	C14H19N5O4	321.339	antiviral	3306	-4.57511
01505202	AMLODIPINE BESYLATE	130715-12	C02	111470-99-6	C26H31ClN2O8S	567.063	Ca channel blocker	4036	-2.48347
01505203	EZETIMIBE	130715-12	C03	163222-33-1	C24H21F2NO3	409.437	sterol absorption inhibitor	4920	0.0494258
01505204	ALMOTRIPTAN	130715-12	C04	154323-57-6, 181183-52-8(malate)	C17H25N3O2S	335.472	5HT 1B/2D receptor agonist	4827	-0.217044
01505205	OLMESARTAN MEDOXOMIL	130715-12	C05	144689-63-4	C29H30N6O6	558.599	Angiotensin II inhibitor prodrug, antihypertensive	4822	-0.23137
01504272	GATIFLOXACIN	130715-12	C06	160738-57-8	C21H29FN4O5	436.487	antibacterial	3539	-3.9075
01505207	CEFTIBUTEN	130715-12	C07	97519-39-6	C15H14N4O6S2	410.43	antibacterial	4473	-1.23135
01505208	CEFDINIR	130715-12	C08	91832-40-5	C14H13N5O5S2	395.418	antibacterial	5185	0.80872
01505209	VALSARTAN	130715-12	C09	137862-53-4	C24H29N5O3	435.53	Angiotensin II inhibitor, antihypertensive	4545	-1.02505
01505210	SIBUTRAMINE HYDROCHLORIDE	130715-12	C10	84485-00-7; 106650-56-0 (base); 125494-59-9 (hydrate)	C17H27Cl2N	316.317	anorexic, antidepressant, inhibitor of 5HT, norepinephrine & dopamine uptake	4695	-0.595258
01505211	TORSEMIDE	130715-12	C11	56211-40-6	C16H20N4O3S	348.427	diuretic, inhibits Na/K/2Cl carrier system	3179	-4.93899
01505212	PERINDOPRIL ERBUMINE	130715-12	D02	107133-36-8; 82834-16-0 (perindopril)	C23H43N3O5	441.616	antihypertensive, ACE inhibitor	5271	1.05513
01505213	ROSUVASTATIN CALCIUM	130715-12	D03	287714-14-4, 147098-20-2(Ca salt)	C22H27CaFN3O6S	520.619	antihyperlipidemic	5004	0.290108
01505214	RAMIPRIL	130715-12	D04	87333-19-5	C23H32N2O5	416.522	antihypertensive, ACE inhibitor	4903	0.000716315
01505215	TEGASEROD MALEATE	130715-12	D05	189188-57-6	C20H27N5O5	417.469	5HT4 receptor agonist, peristaltic stimulant	4136	-2.19694
01505216	ESCITALOPRAM OXALATE	130715-12	D06	219861-08-2	C22H23FN2O5	414.437	antidepressant, 5HT reuptake inhibitor	4535	-1.0537
01505222	DERACOXIB	130715-12	D07	169590-41-4	C17H14F3N3O3S	397.379	antiinflammatory, antiarthritic, COX-2 inhibitor	4452	-1.29152
01505230	CILOSTAZOL	130715-12	D08	73963-72-1	C20H27N5O2	369.47	phosphodiesterase inhibitor	5082	0.513598
01505248	CANRENONE	130715-12	D09	976-71-6	C22H28O3	340.467	aldosterone antagonist; antifibrogenic	4316	-1.68119
01505249	APRAMYCIN SULFATE	130715-12	D10	65710-07-8	C21H41N5O11	539.588	antibacterial; LD50(iv) 280mg/kg(mouse)	5141	0.682649
01503978	HYDROXYCHLOROQUINE SULFATE	130715-12	D11	747-36-4, 118-42-3 [hydroxychloroquine]	C18H28ClN3O5S	433.958	antimalarial, lupus suppressant	3632	-3.64103
01505261	TELMISARTAN	130715-12	E02	144701-48-4	C33H30N4O2	514.633	antihypertensive, angiotensin II blocker	5979	3.08374
01505262	SERTRALINE HYDROCHLORIDE	130715-12	E03	79559-97-0; 79617-96-2(base)	C17H18Cl3N	342.699	antidepressant, 5HT uptake inhibitor	4570	-0.953416
01505263	ALFUZOSIN HYDROCHLORIDE	130715-12	E04	81403-80-7	C19H28ClN5O4	425.919	alpha(1)-adrenergic blocker	4388	-1.47489
01505264	TRANDOLAPRIL	130715-12	E05	87679-37-6	C24H34N2O5	430.549	antihypertensive, ACE inhibitor	4974	0.20415
01505265	TELITHROMYCIN	130715-12	E06	191114-48-4	C43H65N5O10	812.025	antibacterial	4816	-0.248561
01505267	OXAPROZIN	130715-12	E07	21256-18-8	C18H15NO3	293.325	antiinflammatory	5261	1.02648
01505270	PROPRANOLOL HYDROCHLORIDE (+/-)	130715-12	E08	318-98-9, 525-66-6 [propranolol]	C16H22ClNO2	295.812	antihypertensive, antianginal, antiarrhythmic	4602	-0.861727
01505271	CROTAMITON	130715-12	E09	483-63-6	C13H17NO	203.287	antipruritic, scabicide	4702	-0.575201
01505292	NONOXYNOL-9	130715-12	E10	26027-38-3	C33H60O10	616.84	spermatocide, contraceptive	6589	4.83155
01505294	CARBADOX	130715-12	E11	6804-07-5	C11H10N4O4	262.227	antibacterial	3454	-4.15105
01505296	OXFENDAZOLE	130715-12	F02	53716-50-0	C15H13N3O3S	315.353	anthelmintic	3821	-3.0995
01505299	AMITRAZ	130715-12	F03	33089-61-1	C19H23N3	293.415	scabicide	4811	-0.262888
01505306	ASPARTAME	130715-12	F04	22839-47-0	C14H18N2O5	294.31	sweetener	5342	1.25857
01505309	BIFONAZOLE	130715-12	F05	60628-96-8	C22H18N2	310.402	antifungal, calmodulin antagonist	4357	-1.56372
01505312	TYLOSIN TARTRATE	130715-12	F06	1405-54-5, 1401-69-0(base)	C50H83NO23	1066.21	antibacterial	5113	0.602421
01505314	SARAFLOXACIN HYDROCHLORIDE	130715-12	F07	91296-87-6	C20H18ClF2N3O3	421.835	antibacterial	4955	0.14971
01505319	CLOPIDOL	130715-12	F08	2971-90-6	C7H7Cl2NO	192.046	coccidiostat, antiplatelet	5142	0.685514
01505321	RIFAXIMIN	130715-12	F09	80621-81-4	C43H51N3O11	785.899	antibacterial, RNA synthesis inhibitor	4790	-0.323058
01505327	CHLORMADINONE ACETATE	130715-12	F10	302-22-7	C23H29ClO4	404.938	progestin, antiandrogen	3025	-5.38024
01505330	OXICONAZOLE NITRATE	130715-12	F11	64211-46-7	C18H14Cl4N4O4	492.149	antifungal	3193	-4.89888
01503880	LINAGLIPTIN HYDROCHLORIDE	130715-12	G02	668270-12-0	C25H29ClN8O2	509.015	dipeptidypeptidase inhibitor, antidiabetic	5308	1.16115
01504085	PAROXETINE HYDROCHLORIDE	130715-12	G03	61869-08-7	C19H21ClFNO3	365.836	antidepressant	4481	-1.20842
01505340	AZELASTINE HYDROCHLORIDE	130715-12	G04	58581-89-8	C22H25Cl2N3O	418.37	H1 antihistamine (nonsedating); leucotriene synthesis blocker	3524	-3.95048
01505346	KETANSERIN TARTRATE	130715-12	G05	83846-83-7, 74050-98-9(base)	C26H28FN3O9	545.526	5HT2/5HT1C seritonin antagonist	4824	-0.225639
01505347	RIBOFLAVIN	130715-12	G06	83-88-5	C17H20N4O6	376.372	Vitamin B2; Vitamin cofactor; LD50(rat) 560 mg/kg ip	4791	-0.320193
01504526	FIROCOXIB	130715-12	G07	189954-96-9	C17H20O5S	336.41	analgesic, antiinflammatory, antipyretic, COX-II inhibitor	5030	0.364605
01505360	CEFDITORIN PIVOXIL	130715-12	G08	117467-28-4	C25H28N6O7S3	620.73	antibacterial	6218	3.76854
01505361	MODAFINIL	130715-12	G09	68693-11-8	C15H15NO2S	273.356	analeptic	5342	1.25857
01505364	CEFPROZIL	130715-12	G10	121123-17-9	C18H19N3O5S	389.433	antibacterial	5209	0.877486
01505366	RANOLAZINE	130715-12	G11	95635-55-5	C24H33N3O4	427.548	antianginal, antiischemic	3557	-3.85593
01505367	MOMETASONE FUROATE	130715-12	H02	83919-23-7	C27H30Cl2O6	521.443	antiinflammatory, glucocorticoid	5099	0.562308
01505368	VALACYCLOVIR HYDROCHLORIDE	130715-12	H03	124832-27-5	C13H21ClN6O4	360.803	antiviral	4742	-0.460591
01505369	ZOLPIDEM	130715-12	H04	82626-48-0	C19H21N3O	307.399	sedative, hypnotic	4468	-1.24567
01505371	CETIRIZINE HYDROCHLORIDE	130715-12	H05	83881-52-1	C21H27Cl3N2O3	461.82	H1 antihistamine	5033	0.3732
01505372	SUMATRIPTAN SUCCINATE	130715-12	H06	103628-48-4	C18H27N3O6S	413.496	5HT agonist	3679	-3.50636
01505374	VARDENAFIL HYDROCHLORIDE	130715-12	H07	224789-15-5	C23H33ClN6O4S	525.074	erectile dysfunction, PD5 inhibitor	5173	0.774337
01505376	ACEDAPSONE	130715-12	H08	77-46-3	C16H16N2O4S	332.381	antimalarial, leprostatic	4850	-0.151143
01505385	ATOMOXETINE HYDROCHLORIDE	130715-12	H09	82248-59-7	C16H20ClNO	277.797	norepinephrine reuptake inhibitor	5326	1.21272
01503867	CANDICIDIN	130715-12	H10	1403-17-4	C61H88N2O20	1169.38	antifungal	5109	0.59096
01505388	RIVASTIGMINE TARTRATE	130715-12	H11	123441-03-2	C18H28N2O8	400.432	acetylcholinesterase inhibitor	3589	-3.76424
01505389	TRAMADOL HYDROCHLORIDE	130715-13	A02	36282-47-0	C16H26ClNO2	299.844	analgesic	4927	0.884625
01505390	NISOLDIPINE	130715-13	A03	63675-72-9	C20H24N2O6	388.424	vasodilator (coronary)	3690	-0.8695
01505391	MONTELUKAST SODIUM	130715-13	A04	151767-02-1	C34H33ClNNaO3S	594.154	leucotriene antagonist, antiasthmatic	4788	0.687517
01505392	TERBINAFINE HYDROCHLORIDE	130715-13	A05	78628-80-5, 91161-71-6(base)	C21H26ClN	327.901	antifungal	5143	1.19092
01505393	DESLORATIDINE	130715-13	A06	100643-71-8	C19H19ClN2	310.83	H1-antihistamine	2353	-2.76543
01505394	MOXIDECTIN	130715-13	A07	113507-06-5	C37H53NO8	639.837	anthelmintic, antiparasitic	5117	1.15405
01505396	FLUORESCEIN	130715-13	A08	2321-07-5	C20H12O5	332.316	corneal trama indicator	5028	1.02785
01505397	NIACINAMIDE	130715-13	A09	98-92-0	C6H6N2O	122.128	Vitamin B3; enzyme cofactor; anti-pellagra	4802	0.70737
01505398	PHENYLETHYL ALCOHOL	130715-13	A10	60-12-8	C8H10O	122.168	antimicrobial	4796	0.698861
01505399	OXYBUTYNIN CHLORIDE	130715-13	A11	1508-65-2	C22H32ClNO3	393.958	anticholinergic	3842	-0.653956
01505407	ATROPINE OXIDE	130715-13	B02	4438-22-6	C17H25NO4	307.393	anticholinergic	5749	2.05026
01505410	BENURESTAT	130715-13	B03	38274-54-3	C9H9ClN2O3	228.637	urease inhibitor	4983	0.964036
01505411	BENZOXIQUINE	130715-13	B04	86-75-9	C16H11NO2	249.272	antiinfective	5823	2.1552
01505412	BISMUTH SUBSALICYLATE	130715-13	B05	14882-18-9	C7H5BiO4	362.096	antidiarrheal, antacid, antiulcer	5588	1.82196
01505413	BENZOYLPAS	130715-13	B06	13898-58-3	C14H11NO4	257.248	antibacterial, tuberculostatic	5242	1.33131
01505414	BROMINDIONE	130715-13	B07	1146-98-1	C15H9BrO2	301.142	anticoagulant	3535	-1.0893
01505415	BURAMATE	130715-13	B08	4663-83-6	C10H13NO3	195.22	anticonvulsant, antipsychotic	5068	1.08457
01505417	CAPOBENIC ACID	130715-13	B09	21434-91-3	C16H23NO6	325.365	antiarrhythmic	5944	2.32678
01505420	DEXPANTHENOL	130715-13	B10	81-13-0	C9H19NO4	205.256	cholinergic	5351	1.48588
01505424	ETHOPABATE	130715-13	B11	59-06-3	C12H15NO4	237.258	folate metabolic inhibitor, coccidiostat	5916	2.28707
01505425	ACETOHEXAMIDE	130715-13	C02	968-81-0	C15H20N2O4S	324.402	antidiabetic	2204	-2.97672
01505426	ETHOXZOLAMIDE	130715-13	C03	452-35-7	C9H10N2O3S2	258.32	carbonic anhydrase inhibitor, antiulcer, antiglaucoma	5301	1.41498
01505428	ETHOTOIN	130715-13	C04	86-35-1	C11H12N2O2	204.23	anticonvulsant	5390	1.54118
01505429	FLUCYTOSINE	130715-13	C05	2022-85-7	C4H4FN3O	129.094	antifungal	4813	0.722968
01505430	FLUROTHYL	130715-13	C06	333-36-8	C4H4F6O	182.066	central stimulant, convulsant	5513	1.7156
01505432	FOMEPIZOLE HYDROCHLORIDE	130715-13	C07	56010-88-8	C4H7ClN2	118.567	alcohol dehydrogenase inhibitor, antidote	5008	0.999487
01505433	GLIPIZIDE	130715-13	C08	29094-61-9	C21H27N5O4S	445.544	antidiabetic	5597	1.83472
01505434	HALOTHANE	130715-13	C09	151-67-7	C2HBrClF3	197.382	anesthetic	5342	1.47312
01505435	GUANFACINE HYDROCHLORIDE	130715-13	C10	29110-47-2	C9H10Cl3N3O	282.559	antihypertensive	5332	1.45893
01505436	D-LACTITOL MONOHYDRATE	130715-13	C11	81025-04-9, 585-86-4	C12H26O12	362.334	sweetener, treatment of portoencephalopathy	5605	1.84606
01505456	PARAMETHADIONE	130715-13	D02	115-67-3	C7H11NO3	157.171	anticonvulsant	5530	1.73971
01505438	HYDROCORTISONE VALERATE	130715-13	D03	57524-89-7	C26H38O6	446.589	antiinflammatory, glucocorticoid	5381	1.52842
01505440	LOBENDAZOLE	130715-13	D04	6306-71-4	C10H11N3O2	205.218	anthelmintic	3736	-0.804269
01505443	METHSUXIMIDE	130715-13	D05	77-41-8	C12H13NO2	203.243	anticonvulsant	4926	0.883207
01505444	METHYLENE BLUE	130715-13	D06	7220-79-3	C16H20ClN3OS	337.874	antimethemoglobinemic, cyanide antidote	369	-5.57884
01505445	METHYLATROPINE NITRATE	130715-13	D07	52-88-0	C18H26N2O6	366.418	anticholinergic	4766	0.65632
01505446	NAFTIFINE HYDROCHLORIDE	130715-13	D08	65473-14-5	C21H22ClN	323.869	antifungal	4537	0.331587
01500415	MINOXIDIL HYDROCHLORIDE	130715-13	D09	38304-91-5 (base)	C9H16ClN5O	245.714	antihypertensive, antialopecia agent	4595	0.413834
01505448	NITHIAMIDE	130715-13	D10	140-40-9	C5H5N3O3S	187.178	antibacterial	3876	-0.605743
01505449	PRALIDOXIME CHLORIDE	130715-13	D11	51-15-0	C7H9ClN2O	172.616	cholesterase agonist	5365	1.50573
01505450	PREDNISOLONE HEMISUCCINATE	130715-13	E02	2920-86-7	C25H32O8	460.529	antiinflammatory, glucocorticoid	5788	2.10556
01505451	PREDNISOLONE TEBUTATE	130715-13	E03	7681-14-3	C27H38O6	458.6	antiinflammatory, glucocorticoid	5494	1.68866
01505453	PYRIDOXINE	130715-13	E04	65-23-6	C8H11NO3	169.182	vitamin B6, enzyme cofactor	5629	1.8801
01505458	PHENSUCCIMIDE	130715-13	E05	86-34-0	C11H11NO2	189.216	anticonvulsant	5334	1.46177
01505460	RIMANTADINE HYDROCHLORIDE	130715-13	E06	1501-84-4	C12H22ClN	215.769	antiviral	4184	-0.168984
01505461	SULFISOXAZOLE ACETYL	130715-13	E07	80-74-0	C13H15N3O4S	309.346	antibacterial	5118	1.15547
01505462	SULISOBENZONE	130715-13	E08	4065-45-6	C14H12O6S	308.312	ultraviolet screen	4902	0.849174
01505464	THIAMINE	130715-13	E09	67-03-8	C12H18Cl2N4OS	337.273	vitamin B1, enzyme cofactor	4843	0.765509
01505465	TRICLOSAN	130715-13	E10	3380-34-5	C12H7Cl3O2	289.547	antiinfective	4899	0.84492
01505466	TRIMETHADIONE	130715-13	E11	127-48-0	C6H9NO3	143.144	anticonvulsant	4927	0.884625
01505468	UNDECYLENIC ACID	130715-13	F02	112-38-9	C11H20O2	184.281	antifungal	4848	0.7726
01500261	DISOPYRAMIDE PHOSPHATE	130715-13	F03	22059-60-5	C21H32N3O5P	437.48	antiarrhythmic	5318	1.43908
01505474	CEFONICID SODIUM	130715-13	F04	71420-79-6	C18H16N6Na2O8S3	586.535	antibacterial	4945	0.91015
01505480	IFOSFAMIDE	130715-13	F05	3778-73-2	C7H15Cl2N2O2P	261.09	antineoplastic	5283	1.38945
01505483	DOXORUBICIN	130715-13	F06	23214-92-8	C27H29NO11	543.532	antineoplastic	7424	4.42549
01505489	MILRINONE	130715-13	F07	78415-72-2	C12H9N3O	211.225	cardiotonic	6533	3.16201
01505492	METHYSERGIDE MALEATE	130715-13	F08	129-49-7	C25H31N3O6	469.542	vasoconstrictor, antimigraine	3957	-0.490881
01500334	HYDRALAZINE	130715-13	F09	86-54-4	C8H8N4	160.18	antihypertensive	660	-5.16618
01505497	SOLIFENACIN SUCCINATE	130715-13	F10	242478-37-1	C27H32N2O6	480.566	muscarinic M3 antagonist	4043	-0.368929
01505498	ACEPROMAZINE MALEATE	130715-13	F11	3598-37-6	C23H26N2O5S	442.538	sedative	2941	-1.93162
01505500	MESORIDAZINE BESYLATE	130715-13	G02	32672-69-8	C27H32N2O4S3	544.759	antpsychotic	3717	-0.831212
01505502	BENOXINATE HYDROCHLORIDE	130715-13	G03	5987-82-6	C17H29ClN2O3	344.885	anesthetic (local)	3097	-1.7104
01505512	BETAXALOL HYDROCHLORIDE	130715-13	G04	63659-19-8	C18H30ClNO3	343.898	antihypertensive, beta-blocker, antianginal	4788	0.687517
01505514	BIPERIDEN	130715-13	G05	514-65-8	C21H29NO	311.471	anticholinergic, antiparkinsonian	4042	-0.370347
01505519	CARTEOLOL HYDROCHLORIDE	130715-13	G06	51781-21-6	C16H25ClN2O3	328.842	beta-adrenergic blocker	4801	0.705951
01505530	DEXCHLORPHENIRAMINE MALEATE	130715-13	G07	2438-32-6	C20H23ClN2O4	390.87	antihistamine	4208	-0.134951
01505532	DILOXANIDE FUROATE	130715-13	G08	3736-81-0	C14H11Cl2NO4	328.154	amoebicide	4579	0.391145
01505534	DOXAPRAM HYDROCHLORIDE	130715-13	G09	7081-53-0	C25H33ClN2O2	429.007	respiratory stimulant	4957	0.927167
01505535	DYDROGESTERONE	130715-13	G10	152-62-5	C21H28O2	312.456	progestin	4263	-0.0569583
01505539	FENOLDOPAM MESYLATE	130715-13	G11	67227-57-0	C17H20ClNO6S	401.869	antihypertensive, dopamine agonist	5482	1.67164
01505551	LEVOBUNOLOL HYDROCHLORIDE	130715-13	H02	17912-14-7	C17H26ClNO3	327.855	beta-adrenergic blocker	3260	-1.47926
01505553	MEPRYLCAINE HYDROCHLORIDE	130715-13	H03	956-03-6	C14H22ClNO2	271.79	local anesthetic, 5HT2 agonist	3937	-0.519242
01505562	NORGESTIMATE	130715-13	H04	35189-28-7	C23H31NO3	369.508	progestin	4532	0.324497
01505567	PENBUTOLOL SULFATE	130715-13	H05	38363-32-5	C18H31NO6S	389.515	beta-adrenergic blocker	3933	-0.524914
01505572	PROPOXYCAINE HYDROCHLORIDE	130715-13	H06	550-83-4	C16H27ClN2O3	330.858	local anesthetic	4251	-0.0739748
01500314	GENTAMICIN	130715-13	H07	1403-66-3	C21H43N5O7	477.606	antibacterial	5113	1.14838
01505581	TIOCONAZOLE	130715-13	H08	65899-73-2	C16H13Cl3N2OS	387.718	antifungal	4167	-0.193091
01500323	GUANETHIDINE	130715-13	H09	55-65-2	C10H22N4	198.314	antihypertensive, mitotic agent	1243	-4.33946
01505584	ERGOTAMINE TARTRATE	130715-13	H10	379-79-3	C37H41N5O11	731.766	analgesic, antimigraine	3845	-0.649702
01505590	ANAGRELIDE HYDROCHLORIDE	130715-13	H11	58579-51-4	C10H8Cl3N3O	292.554	antithrombotic	5660	1.92405
01505594	CISAPRIDE	130715-14	A02	81098-60-4	C23H29ClFN3O4	465.957	peristaltic stimulant	1779	-3.0143
01505599	ETOMIDATE	130715-14	A03	33125-97-2	C14H16N2O2	244.296	sedative	2930	-1.5596
01505143	GOSSYPETIN	130715-14	A04	489-35-0	C15H10O8	318.242	antibacterial, LDL modifier	5509	1.69989
01505604	FLUVOXAMINE MALEATE	130715-14	A05	61718-82-9	C19H25F3N2O6	434.416	antidepressant, antiobsessional agent	5618	1.83765
01505610	LAMOTRIGINE	130715-14	A06	84057-84-1	C9H7Cl2N5	256.096	anticonvulsant	4786	0.78612
01505615	MIFEPRISTONE	130715-14	A07	84371-65-3	C29H35NO2	429.608	progesterone antagonist, abortion inducer	3107	-1.3359
01505622	RALOXIFENE HYDROCHLORIDE	130715-14	A08	82640-04-8	C28H28ClNO4S	510.057	antiestrogen	1015	-3.97989
01505637	CEFPODOXIME PROXETIL	130715-14	A09	87239-81-4	C21H27N5O9S2	557.605	antibacterial	1456	-3.42253
01505639	TADALAFIL	130715-14	A10	171596-29-5	C22H19N3O4	389.414	erectile dysfunction therapy	1417	-3.47182
01505650	AMINOPENTAMIDE SULFATE	130715-14	A11	119793-66-7	C19H26N2O5S	394.493	antispasmodic, antiemetic	5111	1.19687
01505652	ARSANILIC ACID	130715-14	B02	98-50-0	C6H8AsNO3	217.057	antibacterial	6119	2.47084
01505656	PANTHENOL (dl)	130715-14	B03	16485-10-2	C9H19NO4	205.256	vitamin B5 precursor, radioprotectant, antimalarial	2235	-2.43798
01505668	RONNEL	130715-14	B04	299-84-3	C8H8Cl3O3PS	321.548	insecticide	5646	1.87304
01505672	VINCRISTINE SULFATE	130715-14	B05	2068-78-2	C46H58N4O14S	923.058	antineoplastic	5194	1.30177
01505675	TRIENTINE HYDROCHLORIDE	130715-14	B06	38260-01-4	C6H20Cl2N4	219.159	chelating agent	5294	1.42816
01505677	TICLOPIDINE HYDROCHLORIDE	130715-14	B07	53885-35-1	C14H15Cl2NS	300.252	PAF inhibitor	5090	1.17033
01505678	TICARCILLIN DISODIUM	130715-14	B08	4697-14-7	C15H14N2Na2O6S2	428.396	antibacterial	5146	1.24111
01505679	TETRAMIZOLE HYDROCHLORIDE	130715-14	B09	5086-74-8	C11H13ClN2S	240.757	anthelmintic	1223	-3.71701
01505681	TOLTRAZURIL	130715-14	B10	69004-03-1	C18H14F3N3O4S	425.389	coccidiostat	1957	-2.78933
01505682	TOREMIPHENE CITRATE	130715-14	B11	89778-27-8	C32H36ClNO8	598.099	antineoplastic, anti-estrogen	5175	1.27776
01505042	ANTIMONY POTASSIUM TARTRATE TRIHYDRATE	130715-14	C02	28300-74-5	C8H10K2O15Sb2	667.864	antischistosomal	1558	-3.29361
01505684	ROLITETRACYCLINE	130715-14	C03	751-97-3	C27H33N3O8	527.579	antibacterial	5154	1.25122
01505688	PROPARACAINE HYDROCHLORIDE	130715-14	C04	575-06-98	C16H27ClN2O3	330.858	local anesthetic	5497	1.68472
01505690	PIPAMPERONE	130715-14	C05	1893-33-0	C21H30FN3O2	375.491	antipsychotic	4164	0
01505305	PEFLOXACINE MESYLATE	130715-14	C06	149676-40-4	C18H24FN3O6S	429.471	antibacterial, antiproliferative	3033	-1.42942
01505482	NETILMICIN SULFATE	130715-14	C07	56391-56-1	C21H45N5O15S2	671.745	antibacterial	5574	1.78204
01505693	OMEPRAZOLE	130715-14	C08	73590-58-6	C17H19N3O3S	345.423	gastric acid depressant	4617	0.572528
01505701	FlUMAZENIL	130715-14	C09	78755-81-4	C15H14FN3O3	303.296	benzodiazepine antagonist	5190	1.29672
01505703	ALTRENOGEST	130715-14	C10	850-52-2	C21H26O2	310.44	progestinantineoplastic	4078	-0.108692
01505704	BISOPROLOL FUMARATE	130715-14	C11	104344-23-2	C22H35NO8	441.526	beta-blocker, antihypertensive	5296	1.43069
01505705	FLUDARABINE PHOSPHATE	130715-14	D02	75607-67-9	C10H13FN5O7P	365.217	antineoplastic	4898	0.927672
01505706	MUPIROCIN	130715-14	D03	12650-69-0	C26H44O9	500.635	antibacterial, antimycoplasmal, isoleucyl-tRNA synthetase inhibitor	1433	-3.4516
01505707	TEICOPLANIN [A(2-1) shown]	130715-14	D04	61036-62-2	C88H95Cl2N9O33	1877.68	antibacterial	5207	1.3182
01505708	EPIRUBICIN HYDROCHLORIDE	130715-14	D05	56390-09-1	C27H30ClNO11	579.993	antineoplastic	6848	3.39219
01505709	VECURONIUM BROMIDE	130715-14	D06	50700-72-6	C34H57BrN2O4	637.748	neuromuscular blocker	4917	0.951685
01505711	ACAMPROSATE CALCIUM	130715-14	D07	77337-73-6	C10H20CaN2O8S2	400.487	alcohol antagonist	5098	1.18044
01505712	PREDNISOLONE SODIUM PHOSPHATE	130715-14	D08	125-02-0	C21H27Na2O8P	484.398	antiinflammatory, glucocorticoid	5034	1.09956
01505713	PREGNENOLONE SUCCINATE	130715-14	D09	4598-67-8	C25H36O5	416.563	glucocortcoid, antiinflammatory	5718	1.96404
01505714	DARIFENACIN HYDROBROMIDE	130715-14	D10	133099-07-7	C28H31BrN2O2	507.475	M3 muscarinic antagonist, bladder suppressant	5051	1.12104
01505715	PANTOTHENIC ACID(d) Na salt	130715-14	D11	63409-48-3	C9H16NNaO5	241.221	vitamin B5	2231	-2.44304
01505720	ALGESTONE ACETOPHENIDE	130715-14	E02	24356-94-3	C29H36O4	448.608	antiacne, progestin	5680	1.91601
01505308	CHLOROPHYLLIDE Cu COMPLEX Na SALT	130715-14	E03	11006-34-1	C34H33CuN4Na3O6	726.181	antineoplastic	6696	3.20009
01505722	DESOXYMETASONE	130715-14	E04	382-67-2	C22H29FO4	376.472	antiinflammatory	5827	2.1018
01505723	BETAMETHASONE ACETATE	130715-14	E05	987-24-6	C24H31FO6	434.509	antiinflammatory	5597	1.81111
01505725	BETAMETHASONE SODIUM PHOSPHATE	130715-14	E06	151-73-5	C22H28FNa2O8P	516.415	antiinflammatory, glucocorticoid	5559	1.76308
01505560	NATAMYCIN	130715-14	E07	7681-93-8	C35H54N2O14	726.826	antibacterial	5943	2.2484
01505726	DESONIDE	130715-14	E08	638-94-8	C24H32O6	416.519	antiinflammatory, glucocorticoid	5854	2.13592
01505727	MELENGESTROL ACETATE	130715-14	E09	2919-66-6	C25H32O4	396.531	antineoplastic, progestin	4891	0.918825
01505729	DOCOSANOL	130715-14	E10	661-19-8	C22H46O	326.611	antiviral	5075	1.15137
01505730	LEVOCARNITINE PROPIONATE HYDROCHLORIDE	130715-14	E11	119793-66-7	C10H20ClNO4	253.728	carnitine replenisher in peripheral arterial disease	4724	0.70776
01505742	ASCORBYL PALMITATE	130715-14	F02	137-66-6	C22H38O7	414.544	antioxidant	5815	2.08663
01505751	ERYTHROSINE SODIUM	130715-14	F03	16423-68-0	C20H6I4Na2O5	879.865	color additive	5164	1.26386
01505753	GLYCOPYRROLATE	130715-14	F04	596-51-0	C19H28BrNO3	398.344	anticholinergic	5486	1.67082
01505544	GUANADREL SULFATE	130715-14	F05	22195-34-2	C10H21N3O6S	311.359	antihypertensive	5438	1.61016
01505760	OCTISALATE	130715-14	F06	118-60-5	C15H22O3	250.341	sunscreen	5346	1.49388
01505765	TRICHLORFON	130715-14	F07	52-68-6	C4H8Cl3O4P	257.439	anthelmintic	5438	1.61016
01505777	DIATRIZOIC ACID	130715-14	F08	117-96-4	C11H9I3N2O4	613.919	radiopaque agent	4937	0.976962
01505778	BEPHENIUM HYDROXYNAPTHOATE	130715-14	F09	3818-50-6	C28H29NO4	443.548	anthelmintic	5593	1.80605
01505780	DIPERODON HYDROCHLORIDE	130715-14	F10	537-12-2	C22H28ClN3O4	433.939	analgesic, anesthetic	178	-5.03774
01505781	SELEGILINE HYDROCHLORIDE	130715-14	F11	14611-52-0	C13H18ClN	223.748	antidepressant, MAO inhibitor, antiparkinsonian	1876	-2.89171
01505801	TOPIRAMATE	130715-14	G02	97240-79-4	C12H21NO8S	339.367	anticonvulsant, antimigraine, GABA-A agonist, AMP/kinate glutamate receptor antagonist, carbonic anhydrase inhibitor	2985	-1.49009
01505802	GEMIFLOXACIN MESYLATE	130715-14	G03	204519-65-3	C19H24FN5O7S	485.495	antibacterial	3287	-1.1084
01505803	PRAVASTATIN SODIUM	130715-14	G04	81131-70-6	C23H35NaO7	446.521	antihyperlipidemic, HMGCoA reductase inhibitor	5857	2.13971
01505805	GABAPENTIN	130715-14	G05	60142-96-3	C9H17NO2	171.241	anticonvulsant	5241	1.36118
01505710	ALISKIREN HEMIFUMARATE	130715-14	G06	173334-57-1	C34H57N3O10	667.847	renin inhibitor	5412	1.57729
01505814	METFORMIN HYDROCHLORIDE	130715-14	G07	1115-70-4, 657-24-9(metformin)	C4H12ClN5	165.627	antidiabetic	5413	1.57856
01505817	RAMELTEON	130715-14	G08	196597-26-9	C16H21NO2	259.351	melatonin receptor agonist	5970	2.28253
01505818	PANTOPRAZOLE	130715-14	G09	102625-70-7	C16H15F2N3O4S	383.376	proton pump inhibitor, gastric acid release inhibitor, antiulcer	4782	0.781064
01505819	ELETRIPTAN HYDROBROMIDE	130715-14	G10	177834-92-3, 143322-58-1(base)	C22H27BrN2O2S	463.441	5-HT agonist, anti-migrane	4725	0.709024
01505820	TOPOTECAN HYDROCHLORIDE	130715-14	G11	119413-54-6	C23H24ClN3O5	457.918	antineoplastic; topoisomerase I inhibitor	7144	3.7663
01505821	IRINOTECAN HYDROCHLORIDE	130715-14	H02	136572-09-3	C33H39ClN4O6	623.155	antineoplastic; topoisomerase I inhibitor	1966	-2.77796
01505831	SITAGLIPTIN MONOPHOSPHATE MONOHYDRATE	130715-14	H03	486460-32-6	C16H20F6N5O6P	523.332	DPP4 inhibitor, antidiabetic	4804	0.808869
01505467	ZINC UNDECYLENATE [4mM]	130715-14	H04	557-08-4	C26H52N2O6Zn	554.084	antifungal	6465	2.90814
01505850	AMPYZINE SULFATE	130715-14	H05	7082-29-3	C6H11N3O4S	221.236	CNS stimulant	1565	-3.28477
01505851	ARIPIPRAZOLE	130715-14	H06	129722-12-9	C23H27Cl2N3O2	448.397	antipsychotic, 5HT2A antagonist	1018	-3.9761
01505872	ATRACURIUM BESYLATE	130715-14	H07	64228-81-5	C65H82N2O18S2	1243.51	neuromuscular blocker	5289	1.42184
01505244	CITICOLINE	130715-14	H08	987-78-0	C18H40N6O13P2	610.5	cognition enhancer, phosphocholine cytidyltransferase activator	4832	0.844257
01505485	PHYTONADIONE [5mM]	130715-14	H09	84-80-0	C31H46O2	450.711	vitamin K1	4085	-0.0998448
01505537	ETIDRONATE DISODIUM	130715-14	H10	7414-83-7	C2H6Na2O7P2	249.993	bone resorption inhibitor	4346	0.230022
01505902	DORAMECTIN	130715-14	H11	117704-25-3	C50H74O14	899.139	endoparasitic	286	-4.90124
01505906	ZILEUTON	130715-15	A02	111406-87-2	C11H12N2O2S	236.294	5-lipoxygenase inhibitor	4956	1.89471
01505907	METHYLPHENIDATE HYDROCHLORIDE	130715-15	A03	298-59-9, 113-45-1(base)	C14H20ClNO2	269.774	CNS stimulant	5230	2.97338
01505925	ZALEPLON	130715-15	A04	151319-34-5	C17H15N5O	305.342	sedative, hypnotic	5478	3.9497
01505943	RABEPRAZOLE SODIUM	130715-15	A05	117976-90-6	C18H20N3NaO3S	381.432	gastric acid secretion inhibitor	4047	-1.68381
01505951	PAMABROM	130715-15	A06	606-04-2	C11H18BrN5O3	348.202	diuretic	1170	-13.0099
01505955	COLISTIN SULFATE	130715-15	A07	1264-72-8	C52H102N16O21S2	1351.62	antibacterial	5317	3.31588
01505957	ARSENIC TRIOXIDE DIETHANOLAMINE SALT	130715-15	A08	1327-53-3	C4H18As2N2O5	324.042	antineoplastic, antileukemia	103	-17.2104
01505971	BENZBROMARONE	130715-15	A09	3562-84-3	C17H12Br2O3	424.091	uricosuric	4807	1.30813
01505972	BROMPERIDOL	130715-15	A10	10457-90-6	C21H23BrFNO2	420.325	antipsychotic	4002	-1.86097
01505973	CYPROHEPTADINE HYDROCHLORIDE	130715-15	A11	41354-29-4	C21H22ClN	323.869	H1-antihistamine, antipruritic	2881	-6.27408
01505974	CLOFAZIMINE	130715-15	B02	2030-63-9	C27H22Cl2N4	473.409	antibacterial, antilepretic, antituberculosis	5647	4.61502
01505975	BENZYDAMINE HYDROCHLORIDE	130715-15	B03	132-69-4	C19H24ClN3O	345.876	analgesic, antipyretic, antiinflammatory	1556	-11.4903
01505976	DOXAZOSIN MESYLATE	130715-15	B04	77883-43-3	C24H29N5O8S	547.591	antihypertensive	5026	2.17028
01505977	ISOETHARINE MESYLATE	130715-15	B05	7279-75-6	C14H25NO6S	335.422	bronchodilator	4921	1.75692
01505978	FLORFENICOL	130715-15	B06	76639-94-6	C12H14Cl2FNO4S	358.218	antibacterial	685	-14.9192
01505979	ETHYNODIOL DIACETATE	130715-15	B07	297-76-7	C24H32O4	384.52	progestin	5171	2.74111
01505981	ORNIDAZOLE	130715-15	B08	16773-42-5	C7H10ClN3O3	219.629	antiinfective	1152	-13.0808
01505982	OXANTEL PAMOATE	130715-15	B09	68813-55-8	C36H32N2O7	604.666	anthelmintic	1069	-13.4075
01505983	PHENFORMIN HYDROCHLORIDE	130715-15	B10	834-28-6	C10H16ClN5	241.726	antidiabetic	3362	-4.3805
01505984	PROTRYPTYLINE HYDROCHLORIDE	130715-15	B11	1225-55-4	C19H22ClN	299.847	antidepressant	2546	-7.5929
01505985	NIZATIDINE	130715-15	C02	76963-41-2	C12H21N5O2S2	331.461	antiulcer, H2 antagonist	5477	3.94577
01505987	DENATONIUM BENZOATE	130715-15	C03	3734-33-6	C28H34N2O3	446.595	denaturing agent, bitter principle	5906	5.63464
01505991	DECAMETHONIUM BROMIDE	130715-15	C04	541-22-0	C16H38Br2N2	418.303	neuromuscular blocker	1519	-11.636
01505993	MESALAMINE	130715-15	C05	89-57-6	C7H7NO3	153.139	antiinflammatory	4935	1.81204
01505994	ETHAMIVAN	130715-15	C06	304-84-7	C12H17NO3	223.274	CNS & respiratory stimulant	4936	1.81597
01505995	BUTYL PARABEN	130715-15	C07	94-26-8	C11H14O3	194.232	antifungal, preservative	4783	1.21365
01506001	IMIPENEM	130715-15	C08	74431-23-5	C12H19N3O5S	317.366	antibacterial	632	-15.1279
01506014	METYRAPONE	130715-15	C09	54-36-4	C14H14N2O	226.28	diagnostic aid	4847	1.4656
01506018	MOLINDONE HYDROCHLORIDE	130715-15	C10	15622-65-8	C16H25ClN2O2	312.843	antipsychotic	5130	2.57971
01506025	NICORANDIL	130715-15	C11	65141-46-0	C8H9N3O4	211.179	vasodilator	4742	1.05224
01506035	REPAGLINIDE	130715-15	D02	135062-02-1	C27H36N2O4	452.599	antidiabetic	6222	6.87866
01506038	RISPERIDONE	130715-15	D03	106266-06-2	C23H27FN4O2	410.496	neuroleptic	3399	-4.23484
01506043	SOTALOL HYDROCHLORIDE	130715-15	D04	959-24-0	C12H21ClN2O3S	308.83	beta-adrenergic agonist	4545	0.276698
01506048	TOCAINIDE HYDROCHLORIDE	130715-15	D05	41708-72-9	C11H17ClN2O	228.724	anti-arrhythmic	4267	-0.817723
01506053	TYLOXAPOL	130715-15	D06	25301-02-4	C70H124O13	1173.76	polymeric nonionic detergent	7993	13.8507
01506067	ENILCONAZOLE SULFATE	130715-15	D07	35554-44-0	C14H16Cl2N2O5S	395.264	antifungal	3628	-3.33332
01506084	PROSCILLARIDIN	130715-15	D08	466-06-8	C29H40O9	532.637	cardiotonic	250	-16.6317
01506069	FINASTERIDE	130715-15	D09	98319-26-7	C23H36N2O2	372.556	anti-androgen, alpha-reductase inhibitor	2669	-7.10868
01506082	PENTETIC ACID	130715-15	D10	67-43-6	C14H23N3O10	393.354	chelating agent, diagnostic aid	2486	-7.8291
01506086	SULFADOXINE	130715-15	D11	2447-57-6	C12H14N4O4S	310.334	antibacterial	5142	2.62695
01506100	PENTAGASTRIN	130715-15	E02	5534-95-2	C37H49N7O9S	767.909	gastric secretion indicator	5633	4.5599
01506101	PROTIRELIN	130715-15	E03	24305-27-9	C16H22N6O4	362.392	prothyrotropin	5306	3.27258
01506103	ALLYLISOTHIOCYANATE	130715-15	E04	57-06-7	C4H5NS	99.1551	counterirritant	5461	3.88278
01506104	ACESULFAME POTASSIUM	130715-15	E05	55589-62-3	C4H4KNO4S	201.247	sweetener	5106	2.48522
01506122	DIMETHYL SULFOXIDE	130715-15	E06	67-68-5	C2H6OS	78.1335	analgesic, antiinflammatory (topical)	4755	1.10342
01506123	MODALINE SULFATE	130715-15	E07	2856-75-9	C10H17N3O4S	275.329	antidepressant, antisecretory	4918	1.74511
01506124	ADRENALONE HYDROCHLORIDE	130715-15	E08	62-13-5	C9H12ClNO3	217.654	adrenergic (opthalmic)	5241	3.01669
01506154	DIMETHYL FUMARATE	130715-15	E09	624-49-7	C6H8O4	144.128	immunomodulator	5329	3.36312
01506157	NIKETHAMIDE	130715-15	E10	59-26-7	C10H14N2O	178.236	analeptic	5190	2.81591
01506159	FOMEPIZOLE	130715-15	E11	7554-65-6	C4H6N2	82.1058	alcohol dehydrogenase inhibitor, antidote	4605	0.512904
01506160	FELBINAC	130715-15	F02	5728-52-9	C14H12O2	212.251	antiinflammatory	4987	2.01675
01506162	FLUROXENE	130715-15	F03	406-90-6	C4H5F3O	126.079	anesthetic	5078	2.375
01506170	ETHANOLAMINE OLEATE	130715-15	F04	2272-11-9	C20H41NO3	343.555	sclerosing agent	5135	2.59939
01506171	PHENOTHIAZINE	130715-15	F05	92-94-2	C12H9NS	199.276	anthelmintic	3516	-3.77423
01506174	HYMECHROME	130715-15	F06	90-33-5	C10H8O3	176.173	choloretic, spasmolytic, sunscreen	5225	2.9537
01506176	PIMAGEDINE HYDROCHLORIDE	130715-15	F07	1937-19-5	CH7ClN4	110.547	glycosylation inhibitor	4843	1.44985
01506177	ISOVALERAMIDE	130715-15	F08	541-46-8	C5H11NO	101.15	anticonvulsant, antimigraine, analgesic	4911	1.71756
01506178	LEVCYCLOSERINE	130715-15	F09	339-72-0	C3H6N2O2	102.093	enzyme inhibitor, Gaucher's disease therapy	5101	2.46554
01506179	CASANTHRANOL [cascaroside A shown]	130715-15	F10	8024-48-4	C21H22O10	434.403	laxative, antineoplastic	5346	3.43005
01506180	EPRODISATE DISODIUM	130715-15	F11	36589-58-9	C3H6Na2O6S2	248.185	amyloidosis therapy	1640	-11.1596
01506181	IMEXON	130715-15	G02	59643-91-3	C4H5N3O	111.104	antineoplastic	5396	3.62689
01506182	NITARSONE	130715-15	G03	98-72-6	C6H6AsNO5	247.04	antiprotozoal	6352	7.39044
01506183	MEGLUTOL	130715-15	G04	503-49-1	C6H10O5	162.144	antihyperlipoproteinemia	1846	-10.3486
01506189	SYMCLOSENE	130715-15	G05	87-90-1	C3Cl3N3O3	232.411	anti-infective	5052	2.27264
01506187	OCTOCRYLENE	130715-15	G06	6197-30-4	C24H27NO2	361.488	sunscreen	4786	1.22546
01506193	TROCLOSENE POTASSIUM	130715-15	G07	2244-21-5	C3Cl2KN3O3	236.06	antiinfective	5208	2.88677
01506196	ISOBUTAMBEN	130715-15	G08	94-14-4	C11H15NO2	193.248	anesthetic (topical)	4828	1.3908
01506202	AMMONIUM LACTATE	130715-15	G09	52003-58-4	C3H9NO3	107.11	antipruritic	5471	3.92214
01601020	DIETHYLTOLUAMIDE	130715-15	G10	134-62-3	C12H17NO	191.275	insect repellant	5823	5.30789
01900002	THIAMYLAL SODIUM	130715-15	G11	337-47-3, 77-27-0 [thiamylal]	C12H17N2NaO2S	276.335	anesthetic	5958	5.83935
01900005	THIOPENTAL SODIUM	130715-15	H02	71-73-8, 76-75-5 [thiopental]	C11H17N2NaO2S	264.324	anesthetic	5054	2.28051
01900034	TEMAZEPAM	130715-15	H03	846-50-4	C16H13ClN2O2	300.747	sedative, minor tranquilizer	5257	3.07968
01900050	TAPENTADOL HYDROCHLORIDE	130715-15	H04	175591-23-8	C14H24ClNO	257.806	analgesic, norepinephrine uptake blocker, mu-opiod receptor agonist	4004	-1.85309
02300009	TILORONE	130715-15	H05	27591-69-1, 27591-97-5 [tilorone]	C25H34N2O3	410.561	antiviral	3421	-4.14823
02300061	CLOMIPRAMINE HYDROCHLORIDE	130715-15	H06	17321-77-6, 303-49-1 [clomipramine]	C19H24Cl2N2	351.323	antidepressant	1368	-12.2304
02300062	CHLORMEZANONE	130715-15	H07	80-77-3	C11H12ClNO3S	273.74	anxiolytic, muscle relaxant	4741	1.0483
02300094	ASTEMIZOLE	130715-15	H08	68844-77-9	C28H31FN4O	458.584	H1 antihistamine (nonsedating)	2415	-8.10861
02300104	TACRINE HYDROCHLORIDE	130715-15	H09	1684-40-8	C13H15ClN2	234.731	anticholinesterase, cognitive adjuvant, K channel blocker	3372	-4.34113
02300154	ACECAINIDE HYDROCHLORIDE	130715-15	H10	34118-92-8, 32795-44-1 [acecainide]	C15H24ClN3O2	313.83	antiarrhythmic	5154	2.67419
02300161	AMOXAPINE	130715-15	H11	14028-44-5	C17H16ClN3O	313.79	antidepressant, inhibits norepinephrine uptake	92	-17.2537
01500649	THEOBROMINE	130715-16	A02	83-67-0 [base]	C9H15N5O3	241.252	diuretic, bronchodilator, cardiotonic	5951	1.50165
02300173	BUSPIRONE HYDROCHLORIDE	130715-16	A03	33386-08-2, 36505-84-7 [buspirone]	C21H32ClN5O2	421.974	5HT1a receptor agonist, anxiolytic	1078	-17.923
02300176	PHENOXYBENZAMINE HYDROCHLORIDE	130715-16	A04	63-92-3, 59-96-1 [phenoxybenzamine]	C18H23Cl2NO	340.296	alpha adrenergic blocker	5097	-1.90255
02300205	LEVODOPA	130715-16	A05	59-92-7	C9H11NO4	197.192	antiparkinsonian	6163	2.34673
02300206	DIAZOXIDE	130715-16	A06	364-98-7	C8H7ClN2O2S	230.674	antihypertensive, diuretic, activates K channels and AMPA receptors	1082	-17.9071
01505756	ITRACONAZOLE HYDROCHLORIDE	130715-16	A07	84625-61-6	C35H40Cl4N8O4	778.572	antifungal	925	-18.5329
02300214	DILTIAZEM HYDROCHLORIDE	130715-16	A08	33286-22-5, 42399-41-7 [diltiazem]	C22H27ClN2O4S	450.988	Ca channel blocker, coronary vasodilator	1114	-17.7795
02300219	EDROPHONIUM CHLORIDE	130715-16	A09	116-38-1, 312-48-1 [edrophonium]	C10H16ClNO	201.698	acetylcholinesterase inhibitor	5422	-0.607039
01502030	OXOLINIC ACID	130715-16	A10	14698-29-4 (acid)	C13H10KNO5	299.33	antibacterial	4379	-4.76463
01301019	NANOFIN	130715-16	A11	504-03-0	C7H15N	113.204	antihypertensive, ganglioplegic	5139	-1.73513
01506066	DEBRISOQUIN SULFATE	130715-16	B02	581-88-4	C10H15N3O4S	273.313	anti-hypertensive	6280	2.81311
02300259	NICOTINE BITARTRATE	130715-16	B03	65-31-6	C18H26N2O12	462.414	nicotinyl acetylchloline receptor agonist, ectoparasiticide	5362	-0.846211
02300307	VERAPAMIL HYDROCHLORIDE	130715-16	B04	152-11-4, 52-53-9 [verapamil]	C27H39ClN2O4	491.076	adrenegic blocker, Ca channel blocker, coronary vasodilator, antiarrhythmic	5954	1.51361
02300325	METOLAZONE	130715-16	B05	17560-51-9	C16H16ClN3O3S	365.841	diuretic, antihypertensive	5521	-0.212407
02300270	PINACIDIL	130715-16	B06	85371-64-8, 60560-33-0 [anhydrous]	C13H19N5	245.33	K channel agonist, antihypertensive	5718	0.572872
02300292	MIANSERIN HYDROCHLORIDE	130715-16	B07	21535-47-7, 24219-97-4 [mianserin]	C18H21ClN2	300.834	5HT antagonist	2922	-10.5725
02300347	PENTYLENETETRAZOL	130715-16	B08	54-95-5	C6H10N4	138.173	analeptic, circulation stimulant	5391	-0.730611
01503866	BISOCTRIZOLE	130715-16	B09	103597-45-1	C45H64N8O4	781.063	sunscreen	5618	0.174253
01505958	CLONAZEPAM	130715-16	B10	1622-61-3	C15H10ClN3O3	315.718	anticonvulsant, sedative	5298	-1.10133
01301017	AMYLENE HYDRATE	130715-16	B11	75-85-4	C5H12O	88.1508	hypnotic, antidiabetic	5500	-0.296117
01301014	CAPTAMINE	130715-16	C02	108-02-1	C4H11NS	105.203	depigmentor	5855	1.11898
01506188	TERPENE HYDRATE	130715-16	C03	2451-01-6	C10H22O3	190.285	expectorant	6022	1.78467
01506192	SODIUM MONOFLUOROPHOSPHATE	130715-16	C04	10163-15-2	FNa2O3P	143.95	dental carries prophylactic	5835	1.03926
00330018	DICHLORVOS	130715-16	C05	62-73-7	C4H7Cl2O4P	220.978	insecticide, cholinesterase inhibitor	5793	0.871836
01500111	AMIKACIN HYDRATE	130715-16	C06	37517-28-5	C22H45N5O14	603.629	antibacterial	5359	-0.858169
01500464	PENICILLAMINE	130715-16	C07	52-67-5 (acid)	C7H18N2O3S	210.297	chelating agent (Cu), antirheumatic	6073	1.98797
00330071	LINDANE	130715-16	C08	58-89-9	C6H6Cl6	290.833	pediculicide, insecticide	4930	-2.56824
01500103	ACETOHYDROXAMIC ACID	130715-16	C09	546-88-3	C2H5NO2	75.0677	urease inhibitor, antiurolithic, antbacterial	5283	-1.16112
00330021	MALATHION	130715-16	C10	121-75-5	C10H19O6PS2	330.361	pediculicide, insecticide, cholinesterase inhibitor	5759	0.736306
01502026	TRANEXAMIC ACID	130715-16	C11	1197-18-8 (acid)	C10H22N2O3	218.298	hemostatic	1423	-16.5478
02300166	ALPRENOLOL	130715-16	D02	13655-52-2, 13707-88-5 [alprenolol hydrochloride]	C15H24ClNO2	285.817	betaadrenergic blocker	4860	-2.84728
01400151	ETHYL PARABEN	130715-16	D03	120-47-8	C9H10O3	166.178	antifungal	5807	0.927643
02300229	GLYBURIDE	130715-16	D04	10238-21-8	C23H28ClN3O5S	494.014	antihyperglycemic	6059	1.93216
01503432	MEPARTRICIN	130715-16	D05	11121-32-7	C60H88N2O19	1141.37	antifungal, antiprotozoal	5432	-0.567177
02300165	AMIODARONE HYDROCHLORIDE	130715-16	D06	1951-25-3	C25H30ClI2NO3	681.785	adrenergic agonist, coronary vasodilator, Ca channel blocker	5893	1.27045
02300212	DOMPERIDONE	130715-16	D07	57808-66-9	C22H24ClN5O2	425.922	antiemetic, dopamine antagonist	6081	2.01986
01300017	EVANS BLUE	130715-16	D08	314-13-6	C34H24N6Na4O14S4	960.817	glutamate uptake inhibitor, AMPA blocker	5491	-0.331992
02300241	LOPERAMIDE HYDROCHLORIDE	130715-16	D09	34552-83-5, 53179-11-6 [loperamide]	C29H34Cl2N2O2	513.513	Ca channel blocker	2779	-11.1425
01505447	OCTODRINE	130715-16	D10	543-82-8	C8H19N	129.247	vasoconstrictor, anesthetic (local)	1299	-17.0421
01505880	DIFLORASONE DIACETATE	130715-16	D11	33564-31-7	C26H32F2O7	494.538	antiinflammatory, glucocorticoid	1102	-17.8274
01300046	TYROSINE HYDROCHLORIDE	130715-16	E02	60-18-4	C9H12ClNO3	217.654	amino acid, nutrient	5877	1.20668
01500655	ACONITINE	130715-16	E03	302-27-2	C34H47NO11	645.754	anesthetic (gastric), antipyretic, and cardiotoxin	5184	-1.55575
01300027	IVERMECTIN	130715-16	E04	70288-86-7	C48H74O14	875.117	antiparasitic	294	-21.0482
00330028	SIMAZINE	130715-16	E05	122-34-9	C7H12ClN5	201.66	herbicide	5697	0.489162
01505759	OXTRIPHYLLINE	130715-16	E06	4499-40-5	C12H21N5O3	283.333	bronchodilator	6274	2.78919
01506065	CLORGILINE HYDROCHLORIDE	130715-16	E07	17780-75-5	C13H16Cl3NO	308.638	MAO-A inhibitor, antidepressant, antiparkinsonian	5475	-0.395771
01504829	ARTESUNATE	130715-16	E08	182824-33-5	C19H28O8	384.43	antimalarial	1520	-16.1611
01503421	RITANSERIN	130715-16	E09	87051-43-2	C27H25F2N3OS	477.581	antiserotonin	3957	-6.4468
01505387	DULOXETINE HYDROCHLORIDE	130715-16	E10	136434-34-9	C18H20ClNOS	333.883	antidepressant	3198	-9.47232
01500132	AUROTHIOGLUCOSE	130715-16	E11	12192-57-3	C6H11AuO5S	392.183	antirheumatic	1365	-16.779
00330082	MITOTANE	130715-16	F02	53-19-0	C14H10Cl4	320.048	insecticide, antineoplastic	5373	-0.802362
00330062	TEMEFOS	130715-16	F03	3383-96-8	C16H20O6P2S3	466.474	insecticide	5740	0.660568
01504932	PERMETHRIN	130715-16	F04	52341-33-0, 52645-53-1	C21H20Cl2O3	391.298	ectoparasiticide, CNS stimuant, mutagen	5413	-0.642915
00330050	2,2-DICHLOROPROPIONIC ACID	130715-16	F05	77-99-0	C3H4Cl2O2	142.97	herbicide	5682	0.429369
01505822	OSELTAMIVIR PHOSPHATE	130715-16	F06	204255-11-8	C16H31N2O8P	410.408	antiviral, neraminidase inhibitor	5373	-0.802362
01503864	BENZONATATE	130715-16	F07	104-31-4	C30H53NO11	603.757	antitussive	6893	5.25664
01503680	SEVOFLURANE	130715-16	F08	28523-86-6	C4H3F7O	200.057	anesthetic	5318	-1.0216
01502282	OXALIPLATIN	130715-16	F09	61825-94-3	C8H14N2O4Pt	397.302	antineoplastic	5453	-0.483468
01503267	NOMIFENSINE MALEATE	130715-16	F10	32795-47-4, 24526-64-5 [nomifensine]	C20H22N2O4	354.409	antidepressant, dopamine uptake inhibitor	1493	-16.2688
01300012	CALCIUM GLUCEPTATE	130715-16	F11	299-28-5	C14H26CaO16	490.434	calcium replenisher	5141	-1.72716
02300234	ISRADIPINE	130715-16	G02	75695-93-1	C19H21N3O5	371.396	Ca channel blocker, antiparkisonian	5759	0.736306
01301027	LACITOL	130715-16	G03	585-86-4, 81025-04-9	C12H24O11	344.318	laxative, sweetener	5714	0.556927
02300332	PODOFILOX	130715-16	G04	518-28-5	C22H22O8	414.416	antineoplastic, inhibits microtubule assembly, and human DNA topoisomerase II; antimitotic agent	4983	-2.35698
01300030	OMEGA-3-ACID ESTERS (EPA shown)	130715-16	G05	86227-47-6	C22H34O2	330.515	hypolipidemic	5971	1.58138
01502374	PITAVASTATIN CALCIUM	130715-16	G06	147511-69-1	C25H23CaFNO4	460.545	HMGA reductase inhibitor	5711	0.544969
00211425	HYDROXYAMPHETAMINE HYDROBROMIDE	130715-16	G07	306-21-8, 1518-86-1 [hydroxyamphetamine]	C9H14BrNO	232.122	analeptic (peripheral)	5023	-2.19753
01500618	ACRIFLAVINIUM HYDROCHLORIDE	130715-16	G08	8018-07-3	C14H14ClN3	259.741	antiinfective, intercalating agent	246	-21.2395
01600716	BUTYLATED HYDROXYTOLUENE	130715-16	G09	128-37-0	C15H24O	220.358	antioxidant	5430	-0.57515
01506161	HEXYLENE GLYCOL	130715-16	G10	107-41-5	C6H14O2	118.177	humectant	1383	-16.7072
01503887	ETHYL VANILLIN	130715-16	G11	121-32-4	C9H10O3	166.178	flavoring agent	5765	0.760223
01502370	CRYOFLURANE	130715-16	H02	76-14-2	C2Cl2F4	170.922	anesthetic (local)	5134	-1.75506
01500429	NEOSTIGMINE METHYLSULFATE	130715-16	H03	51-60-5	C13H22N2O6S	334.394	cholinergic	5557	-0.0689041
01600300	CREATININE	130715-16	H04	60-27-5	C4H7N3O	113.12	metabolic enhancer	4915	-2.62804
01900001	DEXTROAMPHETAMINE SULFATE	130715-16	H05	51-63-8	C9H15NO4S	233.288	CNS stimulant	5356	-0.870128
01301016	DEHYDROACETIC ACID	130715-16	H06	520-45-6	C8H8O4	168.151	antifungal, antibacterial	6010	1.73684
01301015	CYCLAMIC ACID	130715-16	H07	100-88-9	C6H13NO3S	179.239	sweetener	6042	1.8644
01505763	RIBOFLAVIN 5-PHOSPHATE SODIUM	130715-16	H08	130-40-5	C17H20N4NaO9P	478.334	vitamin, enzyme cofactor	5593	0.0745986
01503740	BUTYLATED HYDROXYANISOLE	130715-16	H09	25013-16-5	C11H16O2	180.249	antioxidant	5750	0.70043
01301013	ADELMIDROL	130715-16	H10	1675-66-7	C13H26N2O4	274.363	antiinflammatory, analgesic	5721	0.584831
01300040	SODIUM PHENYLBUTYRATE	130715-16	H11	1716-12-7	C10H11NaO2	186.188	antihyperammonemic,antineoplastic	5967	1.56543
00210205	CIANIDANOL	130715-17	A02	154-23-4	C15H14O6	290.275	procollagen production inhibitoe, hepatoprotectant	6056	2.19215
00210369	GALLIC ACID	130715-17	A03	149-91-7	C7H6O5	170.123	antineoplastic, astringent, antibacterial	1914	-5.73985
00210866	KHELLIN	130715-17	A04	82-02-0	C14H12O5	260.249	vasodilator (coronary), photosensitizer	4595	-0.605692
01503127	DEQUALINIUM CHLORIDE	130715-17	A05	522-51-0, 6707-58-0 [dequalinium]	C30H40Cl2N4	527.586	antiinfectant, antineoplastic	290	-8.84984
00212064	HYDROXYTOLUIC ACID	130715-17	A06	83-40-9	C8H8O3	152.151	analgesic, antiseptic	5236	0.621833
00212151	CHLORQUINALDOL	130715-17	A07	72-80-0	C10H7Cl2NO	228.079	antiinfectant, antifungal	5072	0.30777
00270029	PRASTERONE ACETATE	130715-17	A08	853-23-6	C21H30O3	330.471	adrenocortical hormone, antidepressant	5083	0.328836
00300546	BERGAPTEN	130715-17	A09	484-20-8	C12H8O4	216.195	antipsoriatic, antiinflammatory	4815	-0.184389
00300563	TRICHLORMETHINE HYDROCHLORIDE	130715-17	A10	555-77-1	C6H13Cl4N	240.989	antineoplastic, cytotoxic	4673	-0.456321
00300565	METERGOLINE	130715-17	A11	17692-51-2	C25H29N3O2	403.529	analgesic, antipyretic	3031	-3.60078
00300607	RUTIN	130715-17	B02	153-18-4	C27H30O16	610.531	vascular protectant	5832	1.76318
01502024	PIPEMIDIC ACID	130715-17	B03	51940-44-4 (acid)	C16H24N6O4	364.407	antibacterial	4633	-0.532922
00310006	HYDRASTININE HYDROCHLORIDE	130715-17	B04	4884-68-8, 6592-85-4 [hydrastinine]	C11H14ClNO3	243.692	cardiotonic, uterine hemostatic	1744	-6.0654
00310050	QUININE ETHYL CARBONATE	130715-17	B05	83-75-0	C23H28N2O4	396.491	antimalarial	5739	1.58509
00330012	COUMOPHOS	130715-17	B06	56-72-4	C14H16ClO5PS	362.771	insecticide, cholinesterase inhibitor	4730	-0.347165
00330017	DIMPYLATE	130715-17	B07	333-41-5	C12H21N2O3PS	304.351	insecticide, cholinesterase inhibitor	5323	0.788439
00330058	CHLORPYRIFOS	130715-17	B08	2921-88-2	C9H11Cl3NO3PS	350.59	insecticide	4780	-0.251414
00330064	FENTHION	130715-17	B09	55-38-9	C10H15O3PS2	278.331	insecticide, ectoparasiticide	4974	0.120099
00330066	PROPOXUR	130715-17	B10	114-26-1	C11H15NO3	209.247	insecticide	5657	1.42805
01400010	IPRIFLAVONE	130715-17	B11	35212-22-7	C18H16O3	280.326	anabolic	5594	1.30741
01502368	ACEGLUTAMIDE	130715-17	C02	2490-97-3 (acid)	C9H19N3O5	249.269	nootropic	5569	1.25953
01500195	CLOFIBRIC ACID	130715-17	C03	882-09-7	C10H11ClO3	214.65	herbicide, antihyperlipoproteinemic, antineoplastic	5494	1.11591
01500281	ERYTHROMYCIN STEARATE	130715-17	C04	643-22-1; 114-07-8(base)	C55H103NO15	1018.43	antibacterial	5471	1.07186
01500616	ACETARSOL	130715-17	C05	97-44-9	C8H10AsNO5	275.094	antiprotozoal; diethylamine salt as antiphilitic	5097	0.355646
01506191	TOLONIUM CHLORIDE	130715-17	C06	92-31-9	C15H16ClN3S	305.832	hemostatic	400	-8.63918
01500621	AMINOPYRINE	130715-17	C07	83-07-8, 747-30-8 [aminophenazone cyclamate]	C13H17N3O	231.3	antipyretic, analgesic	5034	0.235
01500623	BROXYQUINOLINE	130715-17	C08	521-74-4	C9H5Br2NO	302.954	antiinfectant, disinfectant	4333	-1.10743
01500624	CARNITINE (dl) HYDROCHLORIDE	130715-17	C09	461-06-3	C7H16ClNO3	197.663	antihyperlipoproteinemic, gastric/ pancreatic secretion stimulant	5409	0.953131
01500626	DICHLOROPHEN	130715-17	C10	97-23-4	C13H10Cl2O2	269.129	anthelmintic	1062	-7.37144
01500629	FLOPROPIONE	130715-17	C11	2295-58-1	C9H10O4	182.178	antispasmodic	5537	1.19825
01500632	HEXESTROL	130715-17	D02	84-16-2	C18H22O2	270.375	estrogen, antineoplastic (hormonal)	5759	1.62339
01500633	HEXETIDINE	130715-17	D03	141-94-6	C21H45N3	339.613	antifungal	5928	1.94702
01500634	IPRONIAZID SULFATE	130715-17	D04	54-92-2, 305-33-9 [as phosphate]	C9H15N3O5S	277.301	monoamine oxidase inhibitor, antidepressant	5328	0.798014
01500636	MECYSTEINE HYDROCHLORIDE	130715-17	D05	2485-62-3, 18598-63-5 [hydrochloride]	C4H10ClNO2S	171.647	mucolytic	5352	0.843975
01500639	OCTOPAMINE HYDROCHLORIDE	130715-17	D06	104-14-3	C8H12ClNO2	189.643	adrenergic agonist	4997	0.164144
01500641	PENTAMIDINE ISETHIONATE	130715-17	D07	100-33-4	C23H36N4O10S2	592.692	antiprotozoal, inhibits nucleic acid & protein synthesis	318	-8.79621
01500645	PREGNENOLONE	130715-17	D08	145-13-1, 4598-67-8 [pregnenolone succinate]	C21H32O2	316.488	glucocortcoid, antiinflammatory	4417	-0.946565
01500646	SULFANILAMIDE	130715-17	D09	63-74-1	C6H8N2O2S	172.207	antibacterial	5363	0.86504
01500647	VINCAMINE	130715-17	D10	1617-90-9	C21H26N2O3	354.453	vasodilator	4702	-0.400785
01500656	AJMALINE	130715-17	D11	4360-17-7	C20H26N2O2	326.442	antiarrhythmic (Class Ia): inhibits glucose uptake by mitochondria, & PAF blocker	5221	0.593108
01503114	DIBEKACIN	130715-17	E02	34493-98-6	C18H37N5O8	451.524	antibacterial	5751	1.60807
01500666	ACEMETACIN	130715-17	E03	53164-05-9	C21H18ClNO6	415.834	antiinflammatory	6199	2.46599
01500669	BENFLUOREX HYDROCHLORIDE	130715-17	E04	23602-78-0	C19H21ClF3NO2	387.833	antihyperlipoproteinemic	5314	0.771204
01500678	gamma-AMINOBUTYRIC ACID HYDROCHLORIDE	130715-17	E05	56-12-2 (base)	C4H10ClNO2	139.583	antihypertensive	5270	0.686944
01500679	AMINOPTERIN	130715-17	E06	54-62-6, 58602-66-7 [aminopterin sodium]	C19H20N8O5	440.422	antineoplastic, antirheumatic, folic acid antagonist	3376	-2.9401
01500758	LOBELINE HYDROCHLORIDE	130715-17	E07	90-69-7	C22H28ClNO2	373.927	antiasthmatic, respiratory stimulant	4487	-0.812514
01500811	BERBERINE CHLORIDE	130715-17	E08	633-65-8, 2086-83-1	C20H18ClNO4	371.824	antiarrhythmic, alpha2 agonist, anticonvulsant, antiinflammatory, antibacterial, antifungal, antitrypanosomal, antineoplastic, immunostimulant	152	-9.11411
01503105	BENFOTIAMINE	130715-17	E09	22457-89-2	C23H37N6O8PS	588.625	vitamin B1	5447	1.0259
01500822	BRUCINE	130715-17	E10	4845-99-2, 357-57-3 [brucine]	C23H26N2O4	394.475	central stimulant	4859	-0.100128
01500836	CEPHALOSPORIN C	130715-17	E11	61-24-5	C16H21N3O8S	415.425	antibacterial	5807	1.71531
01500839	CINCHONIDINE	130715-17	F02	485-71-2	C19H22N2O	294.4	antimalarial	5185	0.524167
01500841	CINCHONINE	130715-17	F03	118-10-5	C19H22N2O	294.4	antimalarial	5024	0.21585
01500990	ENOXOLONE	130715-17	F04	471-53-4	C30H46O4	470.699	antitussive, antiinflammatory, antibacterial	1778	-6.00029
01500996	GLAFENINE	130715-17	F05	3820-67-5	C19H17ClN2O4	372.811	analgesic	5174	0.503102
01500999	DROFENINE HYDROCHLORIDE	130715-17	F06	1679-76-1	C20H32ClNO2	353.937	antispasmodic	4685	-0.433341
01501000	ETHAVERINE HYDROCHLORIDE	130715-17	F07	985-13-7, 486-47-5 [ethaverine]	C24H30ClNO4	431.964	antispasmodic	2820	-4.00485
01501004	DROPROPIZINE	130715-17	F08	17692-31-8	C13H20N2O2	236.317	antitussive	5404	0.943556
01501026	FENDILINE HYDROCHLORIDE	130715-17	F09	113042-18-7	C23H26ClN	351.923	coronary vasodilator	3279	-3.12585
01501111	PROTOPORPHYRIN IX	130715-17	F10	553-12-8	C34H34N4O4	562.674	hepatoprotectant	735	-7.99765
01501116	MEBHYDROLIN	130715-17	F11	524-81-2	C19H20N2	276.385	H1 antihistamine	1718	-6.11519
01501143	SULFAPHENAZOLE	130715-17	G02	526-08-9	C15H14N4O2S	314.368	antibacterial	5328	0.798014
01501146	SULFAGUANIDINE	130715-17	G03	57-67-0	C7H10N4O2S	214.247	antibacterial	5198	0.549062
01503391	D-PHENYLALANINE	130715-17	G04	673-06-3	C9H12ClNO2	201.654	antidepressant	1410	-6.70502
01501170	ACETAMINOSALOL	130715-17	G05	118-57-0	C15H13NO4	271.275	analgesic, antipyretic	1797	-5.96391
01501173	ACETANILIDE	130715-17	G06	103-84-4	C8H9NO	135.167	analgesic, antipyretic	5092	0.346071
01501174	TODRALAZINE HYDROCHLORIDE	130715-17	G07	14679-73-3	C11H13ClN4O2	268.705	antihypertensive, peripheral vasodilator	1515	-6.50394
01501188	EBSELEN	130715-17	G08	60940-34-3	C13H9NOSe	274.183	antioxidant, lipoxygenase inhibitor, inhibits oxidation of LDL	1213	-7.08228
01501189	DOXIFLURIDINE	130715-17	G09	3094-09-5	C9H11FN2O5	246.197	antineoplastic, pyrimidine antimetabolite	5749	1.60424
01501194	TOLPERISONE HYDROCHLORIDE	130715-17	G10	70312-00-4	C16H24ClNO	281.829	muscle relaxant (skeletal)	5201	0.554807
01501198	TOLFENAMIC ACID	130715-17	G11	13710-19-5	C14H12ClNO2	261.71	antiinflammatory, analgesia	2065	-5.45068
01505014	DIALLYL TRISULFIDE	130715-17	H02	2050-87-5	C6H10S3	178.339	antineoplastic	4910	-0.00246216
01502001	ACETYL-L-LEUCINE	130715-17	H03	99-15-0	C8H15NO3	173.214	antivertigo	4490	-0.806769
01502003	BUFEXAMAC	130715-17	H04	2438-72-4	C12H17NO3	223.274	antiinflammatory, analgesic, antipyretic	4929	0.0339231
01502010	DIACERIN	130715-17	H05	13739-02-1	C19H12O8	368.303	antiinflammatory	2061	-5.45834
01502012	FOSFOSAL	130715-17	H06	6064-83-1	C7H7O6P	218.104	analgesic, antiinflammatory	1301	-6.91375
01502015	NIFLUMIC ACID	130715-17	H07	4394-00-7	C13H9F3N2O2	282.224	analgesic, antiinflammatory	5580	1.2806
01502393	TENOFOVIR	130715-17	H08	206184-49-8 (acid)	C11H21N6O5P	348.301	antiviral, RT inhibitor	1915	-5.73793
01500819	BERGENIN	130715-17	H09	477-90-7	C14H16O9	328.278	hepatoprotectant	5466	1.06229
01400208	COUMARIN	130715-17	H10	91-64-5	C9H6O2	146.147	antineoplastic, antiinflammatory, antihyperglycaemic	1657	-6.23201
01502245	ELLAGIC ACID	130715-17	H11	476-66-4	C14H6O8	302.199	hemostatic, antineoplastic, antimutagenic	4700	-0.404615
01502248	GLUTATHIONE	130715-18	A02	70-18-8	C10H17N3O6S	307.327	antioxidant	5644	-0.329027
01502263	DILAZEP DIHYDROCHLORIDE	130715-18	A03	35898-87-4	C31H46Cl2N2O10	677.626	vasodilator, platelet aggregation inhibitor	4796	-2.38438
01502329	PYRONARIDINE TETRAPHOSPHATE	130715-18	A04	76748-86-2	C29H44ClN5O18P4	910.045	antimalarial	3332	-5.93278
01502283	DIMESNA	130715-18	A05	16208-51-8	C4H8Na2O6S4	326.34	antineoplastic, uroprotectant	4839	-2.28016
01502303	LOMERIZINE HYDROCHLORIDE	130715-18	A06	101477-55-8	C27H30F2N2O3	468.549	antimigraine, cerebral vasodilator, Ca channel blocker	4745	-2.508
01502311	MOGUISTEINE	130715-18	A07	119637-67-1	C16H21NO5S	339.413	antitussive, non-narcotic	5396	-0.930122
01502312	NADIFLOXACIN	130715-18	A08	124858-35-1	C19H21FN2O4	360.389	antibacterial	4293	-3.60354
01502315	NEFIRACETAM	130715-18	A09	77191-36-7	C14H18N2O2	246.312	analgesic, antiinflammatory	4966	-1.97234
01502317	OLTIPRAZ	130715-18	A10	64224-21-1	C8H6N2S3	226.342	schistosomicide, antineoplastic	4165	-3.91378
01502319	PAZUFLOXACIN MESYLATE	130715-18	A11	163680-77-1; 127045-41-4	C17H19FN2O7S	414.413	antibacterial	4947	-2.01839
01502322	PIDOTIMOD	130715-18	B02	121808-62-6	C9H12N2O4S	244.271	immune stimulant	5794	0.0345387
01502324	PRANOPROFEN	130715-18	B03	52549-17-4	C15H13NO3	255.276	antiinflammatory	5214	-1.37125
01503732	BRONOPOL	130715-18	B04	52-51-7	C3H6BrNO4	199.99	antiinfective	981	-11.6311
01502331	RACECADOTRIL	130715-18	B05	81110-73-8	C21H23NO4S	385.486	antidiarrheal	5568	-0.513233
01502335	RUFLOXACIN HYDROCHLORIDE	130715-18	B06	106017-08-7, 101363-10-4	C17H18FN3O3S	363.414	antibacterial	3254	-6.12184
01502342	TENATOPRAZOLE	130715-18	B07	113712-98-4	C16H18N4O3S	346.411	anti-ulcer, proton pump inhibitor	4317	-3.54537
01502344	TROPISETRON HYDROCHLORIDE	130715-18	B08	105826-92-4, 89565-68-4	C17H21ClN2O2	320.822	antiemetic	1428	-10.5476
01502349	DIMINAZENE ACETURATE	130715-18	B09	536-71-0; 908-54-3(aceturate)	C22H29N9O6	515.533	antiprotozoal as aceturate	896	-11.8371
01502366	FASUDIL HYDROCHLORIDE	130715-18	B10	103745-39-7	C14H17N3O2S	291.374	vasodilator (cerebral), Ca antagonist	1584	-10.1695
01502353	ITOPRIDE HYDROCHLORIDE	130715-18	B11	122898-67-3	C20H26N2O4	358.441	dyspepsia therapy	5472	-0.745915
01502367	SODIUM CYCLAMATE	130715-18	C02	100-88-9(acid)	C6H12NNaO3S	201.221	sweetener	5660	-0.290247
01503711	ORBIFLOXACIN	130715-18	C03	113617-63-3	C19H20F3N3O3	395.385	antibacterial	5291	-1.18462
01506156	PALMIDROL [5mM]	130715-18	C04	544-31-0	C18H37NO2	299.501	antiinflammatory	5634	-0.353265
01502372	CYACETACIDE	130715-18	C05	140-87-4	C3H5N3O	99.0928	antibacterial, tuberculostatic	5460	-0.775001
01502375	ACECLOFENAC	130715-18	C06	89796-99-6	C16H13Cl2NO4	354.192	antiinflammatory, analgesic	5660	-0.290247
01502383	ERDOSTEINE	130715-18	C07	84611-23-4	C8H11NO4S2	249.309	mucolytic	5259	-1.26218
01502386	LOXOPROFEN	130715-18	C08	68767-14-6	C15H18O3	246.309	antiinflammatory, analgesic	5896	0.281763
01502412	ACEDOBEN	130715-18	C09	556-08-1	C9H9NO3	179.177	immune stimulant (component)	5567	-0.515657
01502413	ACTARIT	130715-18	C10	18699-02-2	C10H11NO3	193.204	antiarthritic	5658	-0.295094
01506163	SELENOMETHIONINE	130715-18	C11	1464-42-2	C7H18N2O3Se	257.193	contrast agent	6236	1.10585
01502510	BORNYL ACETATE	130715-18	D02	76-49-3	C12H20O2	196.292	flavor, fragrance agent	5489	-0.704711
01502551	CHLOROBUTANOL	130715-18	D03	57-15-8	C4H7Cl3O	177.459	antimicrobial	5634	-0.353265
01502555	BENZYL ALCOHOL	130715-18	D04	100-51-6	C7H8O	108.141	antimicrobial, antipruritic	5694	-0.207838
01502735	ETHENZAMIDE	130715-18	D05	938-73-8	C9H11NO2	165.194	analgesic	5632	-0.358112
01503006	BENZYL ISOTHIOCYANATE	130715-18	D06	622-78-6	C8H7NS	149.216	antineoplastic, antibacterial, antifungal	5774	-0.0139367
01503017	AMINOTHIAZOLE	130715-18	D07	96-50-4	C3H4N2S	100.143	antithyroid agent	4971	-1.96022
01503032	DIPYROCETYL	130715-18	D08	486-79-3	C11H10O6	238.199	antirheumatic, analgesic	5501	-0.675626
01503036	DINITOLMIDE	130715-18	D09	148-01-6	C8H7N3O5	225.162	antiprotozoal	6070	0.703499
01503041	AMINOHYDROXYBUTYRIC ACID	130715-18	D10	924-49-2	C4H9NO3	119.121	antiepileptic	5086	-1.68149
01503042	ARTEMISININ	130715-18	D11	63968-64-9	C15H22O5	282.34	antimalarial	5520	-0.629574
01503043	BUCLADESINE	130715-18	E02	362-74-3	C18H24N5O8P	469.394	vasodilator	6239	1.11312
01503044	CHROMOCARB	130715-18	E03	4940-39-0	C10H6O4	190.157	vascular protectant	5239	-1.31065
01503045	ACEXAMIC ACID	130715-18	E04	57-08-9	C8H15NO3	173.214	wound healing agent	5550	-0.556861
01503051	RETINYL ACETATE	130715-18	E05	127-47-9	C22H32O2	328.499	vitamin precursor	5107	-1.63059
01503053	PIPENZOLATE BROMIDE	130715-18	E06	125-51-9, 13473-38-6 [pipenzolate]	C22H28BrNO3	434.377	antispasmodic	5649	-0.316908
01503074	ALEXIDINE HYDROCHLORIDE	130715-18	E07	22573-93-9, 22782-69-0 [alexidine]	C26H58Cl2N10	581.725	antibacterial	4835	-2.28986
01503077	PRIDINOL METHANESULFONATE	130715-18	E08	511-45-5	C21H29NO4S	391.534	anticholinergic	4897	-2.13958
01503080	AMBROXOL HYDROCHLORIDE	130715-18	E09	23828-92-4, 18683-91-5 [ambroxol]	C13H19Br2ClN2O	414.57	expectorant	5256	-1.26945
01503085	PYRITHYLDIONE	130715-18	E10	77-04-3	C9H13NO2	167.209	hypnotic, sedative	5636	-0.348417
01505329	MILTEFOSINE [5mM]	130715-18	E11	58066-85-6	C21H46NO4P	407.579	antineoplastic	4511	-3.07516
01503100	URAPIDIL HYDROCHLORIDE	130715-18	F02	34661-75-1	C20H30ClN5O3	423.947	antihypertensive	5082	-1.69119
01503108	BROMOPRIDE	130715-18	F03	4093-35-0	C14H22BrN3O2	344.254	antiemetic	4558	-2.96124
01503134	LEVOMENTHOL	130715-18	F04	2216-51-5	C10H20O	156.27	analgesic (topical), antipruritic agent	5627	-0.370231
01503200	CETRIMONIUM BROMIDE	130715-18	F05	57-09-0, 6899-10-1 [cetrimonium]	C19H42BrN	364.457	antiinfectant	274	-13.3447
01503205	CITIOLONE	130715-18	F06	1195-16-0	C6H9NO2S	159.208	hepatoprotectant, free radical scavenger	5555	-0.544742
01503206	CLOFOCTOL	130715-18	F07	37693-01-9	C21H26Cl2O	365.347	antibacterial	5329	-1.09251
01503218	HEPTAMINOL HYDROCHLORIDE	130715-18	F08	543-15-7, 372-66-7 [heptaminol]	C8H20ClNO	181.708	vasodilator	5881	0.245407
01503219	DIOSMIN	130715-18	F09	520-27-4	C28H32O15	608.558	vascular protectant	4216	-3.79017
01503222	FIPEXIDE HYDROCHLORIDE	130715-18	F10	34161-24-5	C20H22Cl2N2O4	425.315	psychostimulant	5566	-0.518081
01503225	LONIDAMINE	130715-18	F11	50264-69-2	C15H10Cl2N2O2	321.165	contraceptive, spermicidal	6386	1.46941
01503226	MECLOFENOXATE HYDROCHLORIDE	130715-18	G02	51-68-3	C12H17Cl2NO3	294.18	nootropic	5574	-0.498691
01503230	NIFENAZONE	130715-18	G03	2139-47-1	C17H16N4O2	308.343	analgesic, antiinflammatory	5382	-0.964055
01503231	NIMESULIDE	130715-18	G04	51803-78-2	C13H12N2O5S	308.315	antiinflammatory	5839	0.143608
01503297	HEXAMETHONIUM BROMIDE	130715-18	G05	55-97-0, 60-26-4 [hexamethonium]	C12H30Br2N2	362.194	antihypertensive, ganglionic blocker	5246	-1.29369
01503320	TIMONACIC	130715-18	G06	444-27-9	C4H7NO2S	133.17	hepatoprotectant	5723	-0.137549
01503325	THIODIGLYCOL	130715-18	G07	111-48-8	C4H10O2S	122.187	antineoplastic, alkylating agent	5780	0.000605943
01503381	PASINIAZID	130715-18	G08	2066-89-9	C13H14N4O4	290.281	antibacterial (tuberculostatic)	5728	-0.12543
01503383	PEMPIDINE TARTRATE	130715-18	G09	546-48-5	C14H27NO6	305.374	ganglionic blocker, antihypertensive	6113	0.807722
01503403	EXALAMIDE	130715-18	G10	53370-90-4	C13H19NO2	221.302	antifungal	5627	-0.370231
01503416	MIZORIBINE	130715-18	G11	50924-49-7	C9H13N3O6	259.22	immunosuppressant	6031	0.608972
01503427	ALOIN	130715-18	H02	5133-19-7	C21H22O10	434.403	cathartic, laxative	5320	-1.11433
01503602	SALINOMYCIN, SODIUM	130715-18	H03	53003-10-4	C42H69NaO11	773.001	antibacterial	280	-13.3301
01503606	CYPERMETHRIN	130715-18	H04	52315-07-8	C22H19Cl2NO3	416.308	insecticide	5002	-1.88509
01503628	PRONETALOL HYDROCHLORIDE	130715-18	H05	54-80-8	C15H20ClNO	265.786	beta adrenergic agonist, antiarrhythmic	4861	-2.22684
01503630	SPAGLUMIC ACID	130715-18	H06	4910-46-7	C11H16N2O8	304.259	neurotransmitter; mGluR3 receptors	4780	-2.42316
01503635	EDARAVONE	130715-18	H07	89-25-8	C10H10N2O	174.204	antioxidant, lipoxygenase inhibitor	5558	-0.537471
01503637	METITEPINE MESYLATE	130715-18	H08	20229-30-5	C21H28N2O3S3	452.661	5HT1&2 receptor antagonist	3242	-6.15092
01503648	GABOXADOL HYDROCHLORIDE	130715-18	H09	64603-91-4	C6H9ClN2O2	176.604	GABAa agonist, GABAc antagonist	5566	-0.518081
01504524	ORNITHINE HYDROCHLORIDE	130715-18	H10	70-26-8	C5H13ClN2O2	168.625	hepatoprotectant, anticholesteremic	5543	-0.573828
01503094	TIOXOLONE	130715-18	H11	4991-65-5	C7H4O3S	168.172	antiseborrhoic	5886	0.257526
01503733	CHLORMIDAZOLE	130715-19	A02	3689-76-7	C15H13ClN2	256.737	antifungal	313	-11.4683
01506195	IPROHEPTINE	130715-19	A03	13946-02-6	C11H25N	171.329	vasoconstrictor, antihistamine, nasal decongestant	5455	2.24008
01503742	BROXALDINE	130715-19	A04	3684-48-6	C17H11Br2NO2	421.091	antiinfective, antifungal	5557	2.51201
01503744	CHLORAZANIL HYDROCHLORIDE	130715-19	A05	2019-25-2	C10H10Cl2N4	257.124	diuretic	4995	1.01374
01503806	HOMIDIUM BROMIDE	130715-19	A06	1239-45-8	C21H20BrN3	394.318	antiprotozoal, intercalcates with DNA	237	-11.671
01503822	RAMIFENAZONE	130715-19	A07	3615-24-5	C14H20ClN3O	281.788	analgesic, antipyretic, antiinflammatory	5147	1.41896
01502045	PIROMIDIC ACID	130715-19	A08	19562-30-2	C16H23N5O4	349.393	antibacterial	1770	-7.58403
01503886	EPROBEMIDE	130715-19	A09	87940-60-1	C14H19ClN2O2	282.773	antidepressant	4633	0.048654
01506194	NICOPHOLINE	130715-19	A10	492-85-3	C10H12N2O2	192.219	antitrypanosomal	4994	1.01107
01503888	ETOSALAMIDE	130715-19	A11	15302-15-5	C11H15NO3	209.247	analgesic, antifungal	4609	-0.0153293
01503890	FENIPENTOL	130715-19	B02	583-03-9	C11H16O	164.25	choleretic	5939	3.53041
01503891	DIXANTHOGEN	130715-19	B03	502-55-6	C6H10O2S4	242.401	ectoparasitoside, insecticide	5727	2.96523
01506151	DEXFOSFOSERINE HYDROCHLORIDE	130715-19	B04	407-41-0	C3H9ClNO6P	221.535	roborant	5849	3.29048
01503894	ELTANOLONE	130715-19	B05	128-20-1	C21H34O2	318.504	anesthetic	5483	2.31473
01503901	FENACLON	130715-19	B06	306-20-7	C11H14ClNO	211.693	antipsychotic, antiepileptic	5081	1.24301
01503917	CLENBUTEROL HYDROCHLORIDE	130715-19	B07	37148-27-9	C12H19Cl3N2O	313.657	bronchodilator, beta2 adrenergic agonist	4946	0.883103
01503920	CLOPERASTINE HYDROCHLORIDE	130715-19	B08	3703-76-2	C20H25Cl2NO	366.334	antitussive	4337	-0.740474
01503921	CYPROTERONE	130715-19	B09	2098-66-0	C22H27ClO3	374.912	antiandrogen	4019	-1.58825
01503941	THIOCTIC ACID	130715-19	B10	1077-24-7	C8H14O2S2	206.328	hepatoprotectant	5048	1.15503
01503954	TULOBUTEROL HYDROCHLORIDE	130715-19	B11	41570-61-0	C12H19Cl2NO	264.197	bronchodilator, beta adrenergic agonist	4991	1.00307
01504027	CYTISINE	130715-19	C02	485-35-8	C11H14N2O	190.247	antiinflammatory, respiratory stimulant	6003	3.70104
01504030	ESCIN	130715-19	C03	6805-41-0	C55H86O24	1131.28	membrane permeabilizer	4306	-0.823119
01504098	PHENOTHRIN	130715-19	C04	26002-80-2	C23H26O3	350.462	ectoparasiticide	5655	2.77328
01504100	METHOPRENE (S)	130715-19	C05	40596-69-8	C19H34O3	310.481	ectoparasiticide	5379	2.03747
01504116	FORMESTANE	130715-19	C06	566-48-3	C20H28O2	300.445	antineoplastic, aromatase inhibitor	5654	2.77061
01504137	ANCITABINE HYDROCHLORIDE	130715-19	C07	10212-25-6	C9H12ClN3O4	261.667	antineoplastic	5669	2.8106
01505316	PROTIONAMIDE	130715-19	C08	14222-60-7	C9H12N2S	180.273	antibacterial	5363	1.99481
01504145	GLICLAZIDE	130715-19	C09	21187-98-4	C15H21N3O3S	323.417	antidiabetic, adhesion inhibitor	5698	2.88791
01504151	NIMUSTINE	130715-19	C10	42471-28-3	C9H13ClN6O2	272.696	antineoplastic	5623	2.68797
01504187	TELENZEPINE HYDROCHLORIDE	130715-19	C11	80880-90-6	C19H23ClN4O2S	406.938	antiulcer, M1 muscarinic antagonist	5523	2.42137
01504191	PIPERONYL BUTOXIDE	130715-19	D02	51-03-6	C19H30O5	338.448	insecticide synergist	4054	-1.49494
01504216	ZOXAZOLAMINE	130715-19	D03	61-80-3	C7H5ClN2O	168.584	muscle relaxant, antirrheumatic	4801	0.496537
01504244	BETAMIPRON	130715-19	D04	3440-28-6	C10H11NO3	193.204	antibacterial, renal protectant, sweetener	5220	1.61358
01504305	PROFLAVINE HEMISULFATE	130715-19	D05	553-30-0, 1811-28-5	C13H13N3O4S	307.33	antiseptic	3184	-3.81434
01504316	PERINDOPRILAT	130715-19	D06	95153-31-4	C17H28N2O5	340.423	antihypertensive, antfibrotic	5492	2.33872
01505082	CYCLANDELATE	130715-19	D07	456-59-7	C17H24O3	276.379	vasodilator	4969	0.944421
01504345	IPROHEPTINE HYDROCHLORIDE	130715-19	D08	4013-92-7	C11H26ClN	207.79	antihistamine	5110	1.32032
01504347	CARBARIL	130715-19	D09	63-25-2	C12H11NO2	201.227	antiparacitic, insecticide	4748	0.355241
01504348	VANITIOLIDE	130715-19	D10	17692-71-6	C12H15NO3S	253.322	choleretic	5475	2.2934
01504349	ETEBENECID	130715-19	D11	1213-06-5	C11H15NO4S	257.311	antiinflammatory, antiarthritic	4997	1.01907
01504523	FTAXILIDE	130715-19	E02	19368-18-4	C16H15NO3	269.303	antiulcer	5737	2.99189
01504501	beta-NAPHTHOL	130715-19	E03	135-19-3	C10H8O	144.175	anthelmintic, antiseptic	4537	-0.207279
01504502	BITOSCANATE	130715-19	E04	4044-65-9	C8H4N2S2	192.262	anthelmintic	4856	0.643166
01505310	REBAMIPIDE	130715-19	E05	90098-04-7	C19H15ClN2O4	370.795	antiulcer, antioxidant	4957	0.912429
01504504	CARSALAM	130715-19	E06	2037-95-8	C8H5NO3	163.134	analgesic	5477	2.29874
01504505	CARZENIDE	130715-19	E07	138-41-0	C7H7NO4S	201.202	diuretic, carbonic anhydrase inhibitor	5473	2.28807
01504506	CHLORAMINE-T	130715-19	E08	127-65-1	C7H7ClNNaO2S	227.646	antiseptic, disinfestant, antiproliferative	5478	2.3014
01504507	CHLORINDIONE	130715-19	E09	1146-99-2	C15H9ClO2	256.691	antcoagulant, Vitamine K antagonist	6063	3.861
01504508	CINCHOPHEN	130715-19	E10	132-60-5	C16H11NO2	249.272	analgesic, antipyretic, antiinflammatory	6301	4.4955
01505011	TRIMEBUTINE MALEATE	130715-19	E11	34140-59-5(base)	C26H33NO9	503.554	antispasmodic, opiod receptor agonist	5944	3.54374
01504510	CHINIOFON	130715-19	F02	8002-90-2	C9H5INNaO4S	373.103	antiprotozoal, amebicide	4805	0.507201
01504511	CHLORALOSE	130715-19	F03	15879-93-3	C8H11Cl3O6	309.532	anesthetic	5037	1.12571
01504512	DEFERIPRONE	130715-19	F04	30652-11-0	C7H9NO2	139.155	iron chelating agent	4889	0.731143
01506105	AFALANINE	130715-19	F05	2901-75-9	C11H13NO3	207.231	antidepressant, used to prevent kidney damage	4900	0.760469
01506107	SULFACARBAMIDE	130715-19	F06	547-44-4	C7H9N3O3S	215.232	antibacterial	4905	0.773799
01504515	DIACETAMATE	130715-19	F07	2623-33-8	C10H11NO3	193.204	analgesic, antiinflammatory	4712	0.259266
01506108	TENYLIDONE	130715-19	F08	893-01-6	C16H14OS2	286.417	contrast agent	4899	0.757803
01504518	EFLOXATE	130715-19	F09	119-41-5	C19H16O5	324.336	coronary vasodilator	4598	-0.044655
01504520	EPIESTRIOL	130715-19	F10	547-81-9	C18H24O3	288.39	estrogen	4928	0.835116
01505304	SECNIDAZOLE	130715-19	F11	3366-95-8	C7H11N3O3	185.184	antiameobic, antitrichomonas	5093	1.275
01506078	MOROXYDINE HYDROCHLORIDE	130715-19	G02	3731-59-7	C6H14ClN5O	207.664	antiviral	5475	2.2934
01504525	OROTIC ACID	130715-19	G03	65-86-1	C5H4N2O4	156.099	hepatoprotectant, uricosuric agent	5119	1.34432
01504530	TIOGUANINE	130715-19	G04	154-42-7	C5H5N5S	167.193	antineoplastic, anti-ulcerative colitis	3948	-1.77754
01506079	MOXISYLYTE HYDROCHLORIDE	130715-19	G05	54-32-0	C16H26ClNO3	315.844	alpha-adrenergic blocker	4959	0.917761
01504617	ISAXONINE	130715-19	G06	4214-72-6	C7H11N3	137.186	nerve growth stimulant	5340	1.9335
01504830	AMPIROXICAM	130715-19	G07	99464-64-9	C20H21N3O7S	447.47	antiinflammatory, analgesic	4735	0.320583
01504831	ACIPIMOX	130715-19	G08	51037-30-0	C6H6N2O3	154.126	antilipemic	5164	1.46429
01504833	CLIMBAZOLE	130715-19	G09	38083-17-9	C15H17ClN2O2	292.768	antifungal	4552	-0.16729
01504940	OXYCLOZANIDE	130715-19	G10	227-92-1	C14H7Cl5O3	400.475	anthelmintic	4866	0.669826
01506088	TRIMETAZIDINE DIHYDROCHLORIDE	130715-19	G11	5011-34-7	C14H24Cl2N2O3	339.265	anti-anginal	4730	0.307253
01506085	OXEDRINE	130715-19	H02	94-07-5	C9H13NO2	167.209	anti-obesity	5152	1.43229
01506106	SULBENTINE	130715-19	H03	350-12-9	C17H18N2OS	298.41	antifungal	4026	-1.56959
01505083	PRASTERONE	130715-19	H04	53-43-0	C19H28O2	288.434	androgen, estrogen, treatment of menopausal syndrome	4808	0.515199
01506024	NAFTOPIDIL	130715-19	H05	57149-07-2	C24H28N2O3	392.502	antihypertensive, alpha-blocker, 5HT1a agonist	1453	-8.42914
01505168	ETHACRIDINE LACTATE	130715-19	H06	1837-57-6; 6402-23-9 (hydrate)	C18H21N3O4	343.386	antiseptic, abortifaceant	261	-11.607
01505173	BAMBUTEROL HYDROCHLORIDE	130715-19	H07	81732-46-9	C18H30ClN3O5	403.91	beta adrenergic agonist, bronchodilator, cholinesterase inhibitor	4064	-1.46828
01505245	TROXERUTIN	130715-19	H08	7085-55-4	C33H42O19	742.691	vasoprotectant	1552	-8.16521
01506027	OXOLAMINE CITRATE	130715-19	H09	959-14-8 (base)	C20H27N3O8	437.453	antitussive	4559	-0.148628
01506039	ETICLOPRIDE HYDROCHLORIDE	130715-19	H10	97612-24-3	C17H26Cl2N2O3	377.314	dopamine D2 blocker	4320	-0.785795
01506047	TIRATRICOL	130715-19	H11	51-24-1	C14H9I3O4	621.939	thyroid agent	5994	3.67704
01506164	IDRAMANTONE	130715-20	A02	20098-14-0	C10H14O2	166.222	anthelmintic	5038	0.0409573
01506153	CARGLUMIC ACID	130715-20	A03	1188-38-1	C7H12N2O4	188.185	carbamylphosphate synthetase activator	4802	-0.351567
01505323	CARBIMAZOLE	130715-20	A04	22232-54-8	C7H10N2O2S	186.234	antithyroid	5190	0.29377
01505334	SECURININE	130715-20	A05	5610-40-2	C13H15NO2	217.27	GABAA receptor blocker, CNS stimulant	5211	0.328698
01505354	FIPRONIL	130715-20	A06	120068-37-3	C12H4Cl2F6N4OS	437.152	GABA Cl channel agonist, antiparasitic	5063	0.0825383
01505355	LUFENURON	130715-20	A07	103055-07-8	C17H8Cl2F8N2O3	511.158	molt inhibitor, chitin synthesis inhibitor; insecticide	5146	0.220587
01505728	PHTHALYLSULFACETAMIDE	130715-20	A08	131-69-1	C16H14N2O6S	362.364	antibacterial	4198	-1.35616
01505740	LIPOAMIDE	130715-20	A09	3206-73-3	C8H15NOS2	205.343	hepatoprotectant	4428	-0.973619
01505755	IDEBENONE	130715-20	A10	58186-27-9	C19H30O5	338.448	cognition enhancer, nootropic	4525	-0.812285
01505762	PYRITINOL	130715-20	A11	1098-97-1	C16H20N2O4S2	368.477	cognition enhancer, nootropic	4537	-0.792326
01506173	NITROXOLINE	130715-20	B02	4008-48-4	C9H6N2O3	190.16	antibacterial	4655	-0.596064
01506064	CHLOROPYRAMINE HYDROCHLORIDE	130715-20	B03	6170-42-9, 59-32-5 (base)	C16H21Cl2N3	326.272	antihistamine	4514	-0.830581
01505773	FAMPROFAZONE	130715-20	B04	22881-35-2	C24H31N3O	377.534	analgesic, antipyretic, CNS stimulant	5220	0.343667
01505774	OXELAIDIN CITRATE	130715-20	B05	52432-72-1, 468-61-1 (base)	C26H41NO10	527.617	antitussive	5539	0.874241
01505779	DICHLORISONE ACETATE	130715-20	B06	79-61-8	C23H28Cl2O5	455.383	antipruretic	5300	0.476726
01505783	OXYPHENONIUM BROMIDE	130715-20	B07	50-10-2	C21H34BrNO3	428.414	anticholinergic, anticonvulsant	4509	-0.838897
01505785	CAMYLOFINE DIHYDROCHLORIDE	130715-20	B08	54-30-8	C19H34Cl2N2O2	393.401	anticholinergic	4807	-0.343251
01505786	TRICLABENDAZOLE	130715-20	B09	68786-66-3	C14H9Cl3N2OS	359.664	anthelmintic	4926	-0.145326
01505788	NIFUROXAZIDE	130715-20	B10	965-52-6	C12H9N3O5	275.223	antiseptic	5251	0.395227
01505827	BECLAMIDE	130715-20	B11	501-68-8	C10H12ClNO	197.666	anticonvulsant, antiepileptic	5121	0.179006
01506049	meta-CRESYL ACETATE	130715-20	C02	122-46-3	C9H10O2	150.179	antiseptic (topical)	5209	0.325371
01505903	CYROMAZINE	130715-20	C03	66215-27-8	C6H10N6	166.187	acaricide, insecticide, ectoparisitide	5339	0.541593
01505915	PROXYPHYLLINE	130715-20	C04	6003-00-9	C10H14N4O3	238.248	PDE inhibitor, bronchodilator, vasodilator	5434	0.6996
01505920	PANTETHINE	130715-20	C05	16816-67-4	C22H42N4O8S2	554.73	antilipemic	5571	0.927464
01505953	SUCRALOSE	130715-20	C06	56038-13-2	C12H19Cl3O8	397.639	sweetener	4845	-0.280048
01505986	NIALAMIDE	130715-20	C07	51-12-7	C16H18N4O2	298.347	MAO inhibitor	5976	1.60108
01505990	CLEMIZOLE HYDROCHLORIDE	130715-20	C08	1163-36-6, 442-52-4(base)	C19H21Cl2N3	362.305	H1-antihistamine	3223	-2.97782
01505992	BUFLOMEDIL HYDROCHLORIDE	130715-20	C09	35543-24-9, 55837-25-7(base)	C17H26ClNO4	343.854	vasodilator (peripheral)	5496	0.802721
01505997	CEFALONIUM	130715-20	C10	5575-21-3	C20H18N4O5S2	458.518	antibacterial	4508	-0.84056
01500779	SUPROFEN METHYL ESTER	130715-20	C11		C15H14O3S	274.341	antiinflammatory	4592	-0.700848
01506185	PIDOLIC ACID	130715-20	D02	98-79-3	C5H7NO3	129.116		5073	0.0991707
01506073	IDAZOXAN HYDROCHLORIDE	130715-20	D03	79944-58-4	C11H13ClN2O2	240.691	alpha2-adrenergic blocker	5192	0.297096
01506167	PICOLAMINE	130715-20	D04	3731-52-0	C6H8N2	108.144	rubefacient	4977	-0.0605004
01506168	OXINIACIC ACID	130715-20	D05	2398-81-4	C6H5NO3	139.112	antilipemic	5302	0.480053
01502286	NELARABIN	130715-20	D06	121032-29-9	C11H15N5O5	297.273	antineoplastic	4778	-0.391485
00330008	2,4-DINITROPHENOL	130715-20	D07	51-28-5	C6H4N2O5	184.109	uncouples oxidative phosphorylation	5097	0.139088
00330086	DIBUTYL PHTHALATE	130715-20	D08	84-74-2	C16H22O4	278.351	plasticiser, suspect endocrine disruptor	4791	-0.369863
01505167	ACADESINE	130715-20	D09	2627-69-2	C9H14N4O5	258.236	glucose uptake stimulant; AMPK activator	4918	-0.158632
01500909	PROTOVERATRINE A	130715-20	D10	143-57-7	C41H63NO14	793.958	antihypertensive, emetic;	5569	0.924138
00300047	ANISODAMINE HYDROBROMIDE	130715-20	D11	17659-49-3	C17H23NO4	305.377	anticholinergic, antispasmodic	5376	0.603132
01506155	BENZOCLIDINE	130715-20	E02	16852-81-6	C14H17NO2	231.297	antihypertensive	5305	0.485042
01300050	TROMETHAMINE	130715-20	E03		C4H11NO3	121.137	osmotic diuretic, alkalizer	5670	1.09213
01505772	BUCETIN	130715-20	E04	1083-57-4	C12H17NO3	223.274	analgesic	4922	-0.151979
01900040	BARBITAL	130715-20	E05	57-44-3	C8H12N2O3	184.196	sedative	5270	0.426829
01701028	CORTISONE	130715-20	E06	53-06-5	C21H28O5	360.454	antiinflammatory, glucocorticoid	5705	1.15034
00307080	d-LIMONENE	130715-20	E07	138-86-7	C10H16	136.239	skin irritant, sensitizer	4896	-0.195223
01500657	HYDROQUINIDINE	130715-20	E08	1435-55-8	C20H26N2O2	326.442	antiarrhythmic, antimalarial	4730	-0.471321
01501114	PIMETHIXENE MALEATE	130715-20	E09	314-03-4	C23H23NO4S	409.508	H1 antihistamine	4522	-0.817275
02300147	ACENEURAMIC ACID	130715-20	E10	131-48-6	C11H19NO9	309.275	immunomodulator, adjuvant	5567	0.920811
00210296	GENISTEIN	130715-20	E11	446-72-0	C15H10O5	270.244	increases bone mineral density	5743	1.21354
01506190	TIOPRONIN	130715-20	F02	1953-02-2	C5H9NO3S	163.196	hepatoprotectant, mucolytic	5395	0.634734
02300218	EFAROXAN HYDROCHLORIDE	130715-20	F03	89197-32-0	C13H17ClN2O	252.746	insulin secretagogue, alpha2 adrenorecetor antagonist	5396	0.636397
02300220	N-METHYL (-)EPHEDRINE [1R,2S]	130715-20	F04	552-79-4	C11H17NO	179.264	adrenergic agonist, analeptic	4683	-0.549493
03100024	INOSINE	130715-20	F05	58-63-9	C10H12N4O5	268.231	cell function activator, cardiotonic	4813	-0.333272
01505691	PENFLURIDOL	130715-20	F06	26864-56-2	C28H27ClF5NO	523.978	antipsychotic	4810	-0.338261
01503974	THIOPHANATE	130715-20	F07	23564-06-9	C12H14N4O4S2	342.398	antifungal (systemic plant)	5614	0.998984
00211175	METACETAMOL	130715-20	F08	621-42-1	C8H9NO2	151.166	analgesic	5338	0.539929
01501199	ZAPRINAST	130715-20	F09	37762-06-4	C13H13N5O2	271.281	cGMP phosphodiesterase inhibitor	5702	1.14535
01503973	2-THIOURACIL	130715-20	F10	141-90-2	C4H4N2OS	128.153	antiviral, thyroid depressant	5399	0.641387
01506169	PAROXYPROPIONE	130715-20	F11	70-70-2	C9H10O2	150.179	gonadotropic hormone inhibitor	5343	0.548246
01504616	MEPIROXOL	130715-20	G02	6968-72-5	C6H7NO2	125.128	antihyperlipemic	5530	0.859271
01401414	CRESOPIRINE	130715-20	G03	4386-39-4	C10H10O4	194.189	antiinflammatory, antpyretic	5803	1.31334
01500769	PHENOLSULFONPHTHALEIN	130715-20	G04	143-74-8	C19H14O5S	354.384	diagnostic aid [renal]	4682	-0.551156
01503885	DOCONEXENT	130715-20	G05	6217-54-5	C22H32O2	328.499	PAF inhibitor	4502	-0.850539
01506165	GUAIACOL	130715-20	G06	90-05-1	C7H8O2	124.141	expectorant	5268	0.423503
01505256	SILIBININ	130715-20	G07	22888-70-6	C25H22O10	482.448	hepatoprotective agent, antioxidant	5113	0.1657
01506125	ALLYLTHIOUREA	130715-20	G08	109-57-9	C4H8N2S	116.186	chelating agent	5233	0.365289
01506152	DIMETRIDAZOLE	130715-20	G09	551-92-8	C5H9N3O2	143.146	antiprotozoal	4770	-0.404791
01506172	NONIVAMIDE	130715-20	G10	2444-46-4	C17H27NO3	293.41	analgesic (topical), depletes Substance P	4661	-0.586084
01505317	CARMOFUR	130715-20	G11	61422-45-5	C11H16FN3O3	257.267	antineoplastic	4510	-0.837234
01505322	CEPHARANTHINE	130715-20	H02	481-49-2	C37H38N2O6	606.725	antineoplastic, hepatoprotectant, radiopropective	4025	-1.6439
01506175	PROCODAZOLE	130715-20	H03	23249-97-0	C10H10N2O2	190.203	immune stimulant	4922	-0.151979
01506186	CINOCTRAMIDE	130715-20	H04	28598-08-5	C18H25NO4	319.404	anesthetic	4312	-1.16656
01505770	FURALTADONE	130715-20	H05	139-91-3	C13H16N4O6	324.296	antibacterial	4604	-0.680889
01506199	MEXENEONE	130715-20	H06	1641-17-4	C15H14O3	242.277	sunscreen	5036	0.0376308
01506077	METICRANE	130715-20	H07	1084-65-7	C10H13NO4S2	275.347	diuretic, antihypertensive	4605	-0.679226
01506158	MEPARFYLON	130715-20	H08	77-75-8	C6H10O	98.146	hypnotic, sedative	4010	-1.66885
01506166	PICONOL	130715-20	H09	586-98-1	C6H7NO	109.129	decongestant	5234	0.366952
01506198	MENBUTONE	130715-20	H10	3562-99-0	C15H14O4	258.276	choleretic	4628	-0.640971
01701060	HYDROXYPROGESTERONE	130715-20	H11	3168-01-2	C21H30O3	330.471	progestin	5425	0.684631
01504922	SCLAREOLIDE	130715-21	A02	564-20-5	C16H26O2	250.384	antimicrobial	4604	1.27927
01505153	2',3-DIHYDROXY-4,4',6'-TRIMETHOXYCHALCONE	130715-21	A03	38186-71-9	C18H18O6	330.341		4493	1.02342
01504020	EVOXINE	130715-21	A04	522-11-2	C18H21NO6	347.371		4337	0.663839
01502235	ASTAXANTHIN	130715-21	A05	71772-51-5	C40H52O4	596.858		4297	0.571639
00310016	CHAULMOOGRIC ACID	130715-21	A06	502-30-7	C18H32O2	280.455	antibacterial (mycobacteria), antileprotic	4379	0.760649
00100009	CEDRELONE	130715-21	A07	1254-85-9	C26H30O5	422.526		4632	1.34381
01504082	DIHYDROCELASTROL	130715-21	A08		C29H40O4	452.64		28	-9.26839
00205107	DICHLOROEVERNIC ACID	130715-21	A09		C17H14Cl2O7	401.203		3969	-0.1844
00300554	PHLORETIN	130715-21	A10	60-82-2	C15H14O5	274.276	antidiabetic, inhibits glucose transport	4445	0.912779
01505269	TANGERITIN	130715-21	A11	481-53-8	C20H20O7	372.378	antineoplastic	3853	-0.451779
00310041	VISNAGIN	130715-21	B02	82-57-5	C13H10O4	230.222	antiinflammatory, neuroprotective	4294	0.564724
01502237	HARMOL HYDROCHLORIDE	130715-21	B03	40580-83-4	C12H11ClN2O	234.687	MAO inhibitor	4048	-0.002305
01505134	MANGIFERIN	130715-21	B04	4773-96-0	C19H18O11	422.349	MAO inhibitor, immunostimulant	4906	1.97538
01500720	7,3'-DIHYDROXYFLAVONE	130715-21	B05	108238-40-0	C15H10O4	254.245	antihaemorrhagic, antiviral	2948	-2.5378
00270049	alpha-HYDROXYDEOXYCHOLIC ACID	130715-21	B06	83-49-8	C24H40O4	392.584		4492	1.02111
00310019	CHRYSANTHEMIC ACID, ETHYL ESTER	130715-21	B07		C12H20O2	196.292	insecticide	5200	2.65305
01502256	SHIKIMIC ACID	130715-21	B08	138-59-0	C7H10O5	174.155		4951	2.07911
01505217	RHODOCLADONIC ACID	130715-21	B09	26984-15-6	C15H10O8	318.242		5353	3.00572
01505242	LUPANINE PERCHLORATE	130715-21	B10	550-90-3 (base)	C15H25ClN2O5	348.83	stimulates insulin secretion	5279	2.83515
00200428	ROCCELLIC ACID	130715-21	B11	22139-54-4	C17H32O4	300.442		4919	2.00535
00201662	GRAYANOTOXIN I	130715-21	C02	4720-09-6	C22H36O7	412.528	sodium channel stabilizer	4626	1.32998
01505490	APIGENIN DIMETHYL ETHER	130715-21	C03	5728-44-9	C17H14O5	298.298		5084	2.38567
01505746	7-AMINOCEPHALOSPORANIC ACID	130715-21	C04	957-68-6	C10H12N2O5S	272.282		5274	2.82362
00201524	DIHYDROGAMBOGIC ACID	130715-21	C05		C38H46O8	630.786		4603	1.27697
01505764	SPERMINE	130715-21	C06	71-44-3	C10H26N4	202.346	immune modulator	4669	1.4291
01505959	DIPTERYXIN	130715-21	C07	53948-01-9	C17H14O6	314.298		5390	3.091
01501113	PERUVOSIDE	130715-21	C08	1182-67-2	C30H44O9	548.68	cardiotonic	37	-9.24765
01500842	CARYOPHYLLENE [t(-)]	130715-21	C09	87-44-5	C14H22	190.331		5273	2.82132
01502253	HEMATEIN	130715-21	C10	475-25-2	C16H12O6	300.27	CK2 inhibitor, antineoplastic, TNFa inhibitor, antiinflammatory	5682	3.76406
01504415	ISOPOMIFERIN	130715-21	C11		C25H24O6	420.466		5271	2.81671
00100298	SMILAGENIN ACETATE	130715-21	D02		C29H46O4	458.688		5399	3.11175
01500899	ESCULETIN	130715-21	D03	305-01-1	C9H6O4	178.146	antifungal, hepatoprotective, IL-1 inhibitor	6663	6.02526
00100139	DEOXYKHIVORIN	130715-21	D04		C32H42O9	570.686		4803	1.73797
01505342	7-NITROINDAZOLE	130715-21	D05	2942-42-9	C7H5N3O2	163.137	NO synthetase inhibitor	4772	1.66651
01500855	CITRULLINE	130715-21	D06	627-77-0	C6H13N3O3	175.189		4702	1.50516
01500764	KINETIN	130715-21	D07	525-79-1	C10H9N5O	215.216	auxin, plant growth regulator, plant cell division promotor	5386	3.08178
00100455	MEROGEDUNIN	130715-21	D08		C21H28O4	344.455		5075	2.36493
01500857	BILIRUBIN	130715-21	D09	635-65-4	C33H36N4O6	584.678		5290	2.8605
01500860	S-ISOCORYDINE (+)	130715-21	D10	475-67-2	C20H23NO4	341.411	sedative, cholinergic	4651	1.38761
00307056	MUUROLLADIE-3-ONE	130715-21	D11		C15H22O	218.342		5109	2.4433
01500904	CHOLIC ACID, METHYL ESTER	130715-21	E02	1448-36-8	C25H42O5	422.61		4742	1.59736
01500906	LITHOCHOLIC ACID	130715-21	E03	434-13-9	C24H40O3	376.585	LD50(mouse) 3900 mg/kg po	5361	3.02416
01500986	GITOXIN	130715-21	E04	4562-36-1	C41H64O14	780.959	cardiotonic	1624	-5.58962
01502231	CELLOBIOSE (D[+])	130715-21	E05	528-50-7	C12H22O11	342.303		5071	2.35571
00200334	ISOFLAVONE	130715-21	E06	574-12-9	C15H10O2	222.246		4227	0.41029
01502234	ABSCISIC ACID (cis,trans; +/-)	130715-21	E07	14375-45-2	C15H20O4	264.324	abscission-accelerant; kinetin neucleotide synthesis inhibitor	3904	-0.334225
01504053	FUCOSTANOL	130715-21	E08	83-45-4	C29H52O	416.737		4952	2.08141
00100014	7-DEACETYLKHIVORIN	130715-21	E09		C30H40O9	544.648		4416	0.845934
00100310	HECOGENIN ACETATE	130715-21	E10	915-35-5	C29H44O5	472.671		4281	0.534759
01504013	UBIDECARENONE [5mM]	130715-21	E11	303-98-0	C59H90O4	863.373	antioxidant, cardiovascular agent	4618	1.31154
01500840	CHOLIC ACID	130715-21	F02	81-25-4	C24H40O5	408.583		5843	4.13517
01504015	alpha-MANGOSTIN	130715-21	F03	6147-11-1	C24H26O6	410.471	antifungal, antilarval	974	-7.08787
01504115	HIERACIN	130715-21	F04	1621-84-7	C15H10O7	302.243		4406	0.822884
01504051	STIGMASTEROL	130715-21	F05		C29H48O	412.705		4797	1.72414
01504118	DIFFRACTAIC ACID	130715-21	F06	436-32-8	C20H22O7	374.394	antiproliferative	5471	3.27771
01504124	LINAMARIN	130715-21	F07	554-35-8	C10H17NO6	247.25		3822	-0.523234
01502070	6,7-DICHLORO-3-HYDROXY-2-QUINOXALINECARBOXYLIC ACID	130715-21	F08		C9H4Cl2N2O3	259.05	NMDA and kainate receptor antagonist	4572	1.20551
01500821	BICUCULLINE (+)	130715-21	F09	485-49-4	C20H17NO6	367.362	GABAa antagonist	4561	1.18016
01505155	3-HYDROXYTYRAMINE	130715-21	F10	62-31-7	C8H11NO2	153.182	dopaminergic	5450	3.2293
01504022	SALSOLIDINE	130715-21	F11	493-48-1	C12H17NO2	207.275	antihypertensive	4828	1.79559
01504016	HEDERAGENIN	130715-21	G02	465-99-6	C30H48O4	472.715		4207	0.36419
00200015	ISOROTENONE	130715-21	G03	549-22-4	C23H22O6	394.428	acaricide, ectoparasiticide	175	-8.92956
00210186	CITRININ	130715-21	G04	518-75-2	C13H14O5	250.254	antibacterial	3771	-0.640789
00200034	ATRANORIN	130715-21	G05	479-20-9	C19H18O8	374.351	antinociceptive, antiinflammatory, antibacterial	4358	0.712244
00100497	3-ACETYLGEDUNOL	130715-21	G06		C30H40O8	528.649		5494	3.33072
00100129	8-HYDROXYCARAPINIC ACID	130715-21	G07		C26H30O8	470.524		4738	1.58814
00100031	FISSINOLIDE	130715-21	G08	1915-69-1	C29H36O8	512.605		3780	-0.620044
01500832	CARYLOPHYLLENE OXIDE	130715-21	G09	1139-30-6	C14H22O	206.331		4697	1.49364
00100566	DEOXYCHOLIC ACID	130715-21	G10	88-44-3	C24H40O4	392.584	antiinflammatory, immunomodulator, antineoplastic	5063	2.33727
01504155	APHYLLIC ACID	130715-21	G11	642-67-1	C15H26N2O2	266.387		4794	1.71722
01504038	DIHYDROATRANORIN	130715-21	H02	69168-12-3	C19H20O8	376.366		4111	0.14291
00300048	KOBUSONE	130715-21	H03	24173-71-5	C14H22O2	222.33		4154	0.242025
01505120	AMINOETHOXYDIPHENYLBORANE	130715-21	H04	524-95-8	C14H16BNO	225.101	Ca release inhibitor, angiogensin II inhibitor	3636	-0.951964
00200258	2',4'-DIHYDROXYCHALCONE 4'-GLUCOSIDE	130715-21	H05		C21H22O8	402.405	anthelmintic & antiulcerocenic	3656	-0.905864
01505018	ASTRAGALOSIDE IV	130715-21	H06	84687-43-4	C41H68O14	784.991	vasodilator, antihypertensive, antiaging	4214	0.380325
01505030	DEMETHYLNOBILETIN	130715-21	H07	2174-59-6	C20H20O8	388.378		4256	0.477134
00501000	d,l-threo-3-HYDROXYASPARTIC ACID	130715-21	H08	4294-45-5	C4H7NO5	149.104	L-aspartate beta-carboxylase inhibitor, neurotoxic	3964	-0.195925
01505040	BAICALIN	130715-21	H09	21967-41-9	C21H18O11	446.371	diuretic, prolyl endopeptidase inhibitor, antineoplastic	4038	-0.025355
01505250	MADECASSIC ACID	130715-21	H10	18449-41-7	C30H48O6	504.713	wound healing	4697	1.49364
00201092	4-METHOXYDALBERGIONE	130715-21	H11	4646-86-0	C16H14O3	254.288	antiallergic, degranulation inhibitor	3723	-0.751429
01500715	ACETYLGLUCOSAMINE	130715-22	A02		C8H15NO6	221.212	antiinflammatory; antiarthritic	4678	-1.61429
01500752	QUERCITRIN	130715-22	A03	522-12-3	C21H20O11	448.387	antiinflammatory, antioxidant, antihemmorrhagic	4706	-1.52799
00107013	SMILAGENIN	130715-22	A04	126-18-1	C27H44O3	416.65	cognition enhancer	4682	-1.60196
01505182	ISOFORMONONETIN	130715-22	A05	486-63-5	C16H12O4	268.272	enhances mineral apposition and bone formation rate, prevents osteoblast apoptosis	4865	-1.03789
00100432	DEOXYGEDUNIN	130715-22	A06	21963-95-1	C28H34O6	466.58	neuroprotective, anti-depressant. learning enhancement	3262	-5.97896
01504176	RHETSININE	130715-22	A07	526-43-2	C19H17N3O2	319.366	aldose reductase inhibitor	3588	-4.9741
01504024	LAGOCHILIN	130715-22	A08	23554-81-6	C20H36O5	356.507	hemostat	3821	-4.2559
01504156	ANABASAMINE HYDROCHLORIDE	130715-22	A09	20410-87-1(base)	C16H20ClN3	289.811	anticholinesterase	4414	-2.42804
01500710	ACETYLPHENYLALANINE	130715-22	A10		C11H13NO3	207.231		5390	0.58037
01504285	GALANGIN	130715-22	A11	548-83-4	C15H10O5	270.244	CYP1A1 inhibitor, vasodilator	4207	-3.0661
00200419	KOPARIN 2,3-DIMETHYL ETHER	130715-22	B02		C18H16O6	328.325		5075	-0.390583
00201477	MUNDOSERONE	130715-22	B03	3564-85-0	C19H18O6	342.352	inhibits heat shock prtein expression	3453	-5.39022
00201539	GARCINOLIC ACID	130715-22	B04	91893-83-3	C38H46O9	646.785	antineoplastic, neuraminidase inhibitor	3954	-3.84594
00202130	PERSEITOL	130715-22	B05	527-06-0	C7H16O7	212.201		4825	-1.16118
00201664	CELASTROL	130715-22	B06	34157-83-0	C29H38O4	450.624	antineoplastic, NO synthesis inhibitor, chaperone stimulant	3177	-6.24096
01500707	CITROPTEN	130715-22	B07	487-06-9	C11H10O4	206.2	photosensitizing agent	5113	-0.273452
01505840	STRYCHNINE METHIODIDE	130715-22	B08		C22H25IN2O2	476.361	neuromuscular blocker	3998	-3.71032
01500880	TRIGONELLINE	130715-22	B09	535-83-1	C7H7NO2	137.139	antihyperglycemic	5373	0.52797
00300540	HYMECROMONE METHYL ETHER	130715-22	B10	2555-28-4	C11H10O3	190.201		5548	1.06739
00300537	XANTHOPTERIN	130715-22	B11	119-44-8	C6H5N5O2	179.139	cell proliferation inhibitor	5347	0.447827
00107113	ANDROSTERONE ACETATE	130715-22	C02	1164-95-0	C21H32O3	332.487	androgen	5221	0.0594461
00201595	OSAJIN	130715-22	C03	482-53-1	C25H24O5	404.467	antioxidant, cardioprotectant	5366	0.506393
00210238	EPICATECHIN MONOGALLATE	130715-22	C04	1257-08-5	C22H18O10	442.383		5814	1.8873
00210220	CATECHIN TETRAMETHYLETHER	130715-22	C05		C19H22O6	346.384		5456	0.783808
00210211	EPIAFZELECHIN TRIMETHYL ETHER	130715-22	C06		C18H20O5	316.357		3887	-4.05246
00210239	EPIGALLOCATECHIN-3-MONOGALLATE	130715-22	C07	989-51-5	C22H18O11	458.382		5934	2.25719
00300604	PHLORACETOPHENONE	130715-22	C08	480-66-0	C8H8O4	168.151		4626	-1.77458
01506044	THIOGUANOSINE	130715-22	C09	85-31-4	C10H13N5O4S	299.31	antineoplastic	5454	0.777643
00300539	ARBUTIN	130715-22	C10	497-76-7	C12H16O7	272.257	tyrosinase inhibitor, depigmentor, antitussive	5448	0.759149
00300542	SANTONIN	130715-22	C11	481-06-1	C15H18O3	246.309	anthelmintic	5503	0.92868
01505156	N-PHENYLANTHRANILIC ACID	130715-22	D02	91-40-7	C13H11NO2	213.238	ion channel (Cl) blocker	5284	0.253637
00210567	DIMETHYLCAFFEIC ACID	130715-22	D03	14737-89-4	C11H12O4	208.216		4382	-2.52668
00210925	METHYL ORSELLINATE	130715-22	D04	3187-58-4	C9H10O4	182.178		4618	-1.79924
00211475	4'-METHOXYCHALCONE	130715-22	D05	22966-19-4	C16H14O2	238.289		4264	-2.8904
00211539	ARABITOL	130715-22	D06	7643-75-6	C5H12O5	152.148		3722	-4.56106
00240674	6,7,2',3',4'-PENTAMETHOXYISOFLAVONE	130715-22	D07	33978-66-4	C20H20O7	372.378		5779	1.77942
00310002	ADONITOL	130715-22	D08	488-81-3	C5H12O5	152.148		5422	0.679007
01600964	N-METHYLANTHRANILIC ACID	130715-22	D09	119-68-6	C8H9NO2	151.166		5358	0.481734
00300545	CHRYSOPHANOL	130715-22	D10	481-74-3	C15H10O4	254.245	antineoplastic, antibacterial	5845	1.98286
00200701	BENZYLHYDRAZINE HYDROCHLORIDE	130715-22	D11	3287-99-8; 100-46-9(base)	C7H11ClN2	158.632	inhibitor of bovine serum oxidase; irritant	5759	1.71777
00300132	3,7-EPOXYCARYOPHYLLAN-6-ONE	130715-22	E02		C15H24O2	236.357		4603	-1.84547
00231084	UMBELLIFERONE	130715-22	E03	93-35-6	C9H6O3	162.146	antifungal, phytoalexin	4815	-1.192
00240826	PURPUROGALLIN-4-CARBOXYLIC ACID	130715-22	E04		C12H8O7	264.193	antiinflammatory, antioxidant, inhibits PGE2 synthesis	5391	0.583453
00210658	DEHYDROVARIABILIN	130715-22	E05		C17H14O4	282.299	antiprion	4673	-1.6297
00205113	EPIGALLOCATECHIN	130715-22	E06	970-74-1	C15H14O7	306.275	antineoplastic	3931	-3.91684
00300118	3,7-EPOXYCARYOPHYLLAN-6-OL	130715-22	E07		C15H26O2	238.373		4625	-1.77766
00205071	HAEMATOMMIC ACID, ETHYL ESTER	130715-22	E08	39503-14-5	C11H12O5	224.215		4689	-1.58039
01505034	BACCATIN III	130715-22	E09	27548-93-2	C31H38O11	586.642	immunomodulator, induces apoptosis	6027	2.54385
01401401	METHYL ROBUSTONE	130715-22	E10		C22H18O6	378.385		5272	0.216648
01500879	KYNURENINE	130715-22	E11	343-65-7	C10H12N2O3	208.219	vasodilator, immunomodulator	5495	0.904021
00270083	5alpha-CHOLESTAN-3beta-OL-6-ONE	130715-22	F02		C27H46O2	402.666		4973	-0.704987
01505001	PUERARIN	130715-22	F03	3681-99-0	C21H20O9	416.388	beta-adrenergic blocker	4625	-1.77766
00300106	3-AMINO-beta-PINENE	130715-22	F04		C10H18ClN	187.715		4703	-1.53723
00100287	TOTAROL	130715-22	F05	511-15-9	C20H30O	286.462		5226	0.0748581
00300007	EUPARIN	130715-22	F06	532-48-9	C13H12O3	216.239		3370	-5.64606
00300032	ISOBERGAPTENE	130715-22	F07	482-48-4	C12H8O4	216.195	antifungal,	5264	0.191989
10100009	METHYL GAMBOGATE METHYL ETHER	130715-22	F08		C40H48O8	656.824		4490	-2.19378
00200407	4'-HYDROXYCHALCONE	130715-22	F09	2657-25-2	C15H12O2	224.262	antineoplastic,	5491	0.891692
01505007	2,3-DIMERCAPTOSUCCINIC ACID	130715-22	F10	304-55-2	C4H6O4S2	182.218	chelating agent, antihypertensive	5158	-0.134745
00300133	CLOVANEDIOL DIACETATE	130715-22	F11		C19H30O4	322.449		5063	-0.427572
00300003	SOLIDAGENONE	130715-22	G02	23534-56-7	C20H28O3	316.444	anti-ulcer	4288	-2.81642
01500690	MELATONIN	130715-22	G03	73-31-4	C13H16N2O2	232.285	sleep induction, modifies circadian rhythm, antioxidant, free radical scavenger	5169	-0.100838
01601021	PAEONOL	130715-22	G04	552-41-0	C9H10O3	166.178	antibacterial, antimutagen, anti-alzheimer	4761	-1.35845
00100315	TIGOGENIN	130715-22	G05	77-60-1	C27H44O3	416.65		4903	-0.920754
00310015	CEDRYL ACETATE	130715-22	G06	77-54-3	C17H28O2	264.412		3608	-4.91245
00210203	DIHYDROMUNDULETONE	130715-22	G07		C25H28O6	424.498		4967	-0.723481
00310001	ACONITIC ACID	130715-22	G08	585-84-2	C6H6O6	174.111		5473	0.836209
00201484	DEHYDRODIHYDROROTENONE	130715-22	G09	6659-45-6	C23H22O6	394.428		5189	-0.0391904
00310030	RHODINYL ACETATE	130715-22	G10		C12H22O2	198.308		4749	-1.39544
00270051	METHYL DEOXYCHOLATE	130715-22	G11	3245-38-3	C25H42O4	406.611		5388	0.574205
00300110	3-NOR-3-OXOPANASINSAN-6-OL	130715-22	H02		C14H22O2	222.33		5255	0.164247
01505253	SINOMENINE	130715-22	H03	115-53-7	C19H23NO4	329.399	weak abortifacient, immunosuppressant, analgesic, antiinflammatory; LD50 (po) 580 mg/kg; (ip) 285 mg/kg(mouse)	4635	-1.74684
01500843	LATHOSTEROL	130715-22	H04		C27H46O	386.667		5457	0.78689
00100117	HYDROLYSIS PRODUCT OF BUSSEIN	130715-22	H05		C32H40O14	648.667		4054	-3.5377
00300056	LARIXOL	130715-22	H06		C20H34O2	306.493		3384	-5.60291
00300015	CHOLESTANE	130715-22	H07	481-21-0	C27H48	372.684		4705	-1.53107
00300006	STICTIC ACID	130715-22	H08	549-06-4	C19H14O9	386.318	antineoplastic	5763	1.7301
00211076	4,6-DIMETHOXY-5-METHYLISOFLAVONE	130715-22	H09		C18H16O4	296.326		3489	-5.27926
01504212	CHLORANIL	130715-22	H10	118-75-2	C6Cl4O2	245.878	antipsoriatic	5522	0.987246
01505476	HELICIN	130715-22	H11	618-65-5	C13H16O7	284.268		4451	-2.314
00300001	ORSELLINIC ACID	130715-23	A02	480-64-8	C8H8O4	168.151		3595	-2.94044
00201602	PACHYRRHIZIN	130715-23	A03	10091-01-7	C19H12O6	336.304	insecticide	4155	-1.49712
00310008	DJENKOLIC ACID	130715-23	A04	498-59-9	C7H14N2O4S2	254.329		4037	-1.80125
00310009	EPIANDROSTERONE	130715-23	A05		C19H30O2	290.45		4685	-0.131123
00270043	3beta-HYDROXY-23,24-BISNORCHOL-5-ENIC ACID	130715-23	A06		C22H34O3	346.514		3916	-2.11311
01505754	SEROTONIN HYDROCHLORIDE	130715-23	A07	50-67-9	C10H13ClN2O	212.681	neurotransmitter	3657	-2.78064
00500020	ARTEPAULIN	130715-23	A08	1392-54-0	C15H22O3	250.341		4406	-0.850205
01505766	SYRINGIC ACID	130715-23	A09	530-57-4	C9H10O5	198.177	antiproliferative; antifungal	5287	1.42044
00300111	2-METHOXY-5 (6)EPOXY-TETRAHYDROCARYOPHYLLENE	130715-23	A10		C16H28O2	252.4		4739	0.00805424
00211097	7-METHOXYCHROMONE	130715-23	A11		C10H8O3	176.173		4807	0.183314
00201696	LANOSTEROL ACETATE	130715-23	B02		C32H52O2	468.77		5408	1.7323
00300012	ISOPIMPINELLIN	130715-23	B03	482-27-9	C13H10O5	246.222	antineoplastic, antifungal, insect antifeedant	5049	0.807034
00210505	PURPUROGALLIN	130715-23	B04	569-77-7	C11H8O5	220.183	xanthine oxidase inhibitor, antioxidant	4583	-0.394013
00240942	ARTHONIOIC ACID	130715-23	B05	25556-24-5	C29H36O9	528.605		4902	0.428163
00203008	JUAREZIC ACID	130715-23	B06	1552-94-9	C11H10O2	174.201		4582	-0.396591
00310021	PHYTOL	130715-23	B07		C19H38O	282.514		4324	-1.06155
01506004	LACTOBIONIC ACID	130715-23	B08	96-82-2	C12H22O12	358.302	food additive	5397	1.70395
01600919	3-METHOXYCATECHOL	130715-23	B09	934-00-9	C7H8O3	140.14		5737	2.58025
01504920	GALANGIN TRIMETHYL ETHER	130715-23	B10	26964-29-4	C18H16O5	312.325		5129	1.01322
00300117	ISOKOBUSONE	130715-23	B11	24173-72-6	C14H22O2	222.33		5607	2.2452
00300104	2-METHYLENE-5-(2,5-DIOXOTETRAHYDROFURAN-3-YL)-6-OXO--10,10-DIMETHYLBICYCLO[7: 2: 0]UNDECANE	130715-23	C02		C18H24O4	304.39		5512	2.00035
00300020	1-MONOPALMITIN	130715-23	C03	542-44-9	C19H38O4	330.512		5012	0.711672
01504002	BAICALEIN	130715-23	C04	491-67-8	C15H10O5	270.244	antiviral (HIV)	4559	-0.45587
01504041	TRIACETYLRESVERATROL	130715-23	C05	42206-94-0	C20H18O6	354.363		4472	-0.6801
01505254	THEANINE POTASSIUM	130715-23	C06	3081-61-6	C7H13KN2O3	212.295	cognitive enhancer	5030	0.758065
01500898	EMODIN	130715-23	C07	518-82-1	C15H10O5	270.244	antibacterial, antineoplastic, cathartic, tyrosine kinase inhibitor	5079	0.884355
01505300	PURPURIN	130715-23	C08	81-54-9	C14H8O5	256.217	xanthin oxidase inhibitor, irritant	4812	0.196201
01505276	CAPSANTHIN	130715-23	C09	465-42-9	C40H56O3	584.891	antineoplastic	5075	0.874046
00201505	METHYL 7-DESHYDROXYPYROGALLIN-4-CARBOXYLATE	130715-23	C10	77-41-8	C13H10O6	262.221		5317	1.49777
00211538	3-HYDROXYCOUMARIN	130715-23	C11	939-19-5	C9H6O3	162.146	antioxidant	4636	-0.257413
00201580	POMIFERIN	130715-23	D02	572-03-2	C25H24O6	420.466	antioxidant	5077	0.8792
01504021	LUPININE	130715-23	D03	486-70-4	C10H19NO	169.269	antifeedant, antiinflammatory, oxytoxic	4616	-0.30896
00100541	DICTAMNINE	130715-23	D04	484-29-7	C12H9NO2	199.211	antifungal, vasal relaxant, mooth muscle contractant	4298	-1.12856
00100749	STROPHANTHIDINIC ACID LACTONE ACETATE	130715-23	D05		C25H32O7	444.53		221	-11.6364
00270078	5alpha-CHOLESTANOL	130715-23	D06	80-97-7	C27H48O	388.683		4904	0.433318
00380004	DIHYDROCELASTRYL DIACETATE	130715-23	D07		C33H44O6	536.715	chaperone stimulant	256	-11.5462
00100355	1,3-DIDEACETYL-7-DEACETOXY-7-OXOKHIVORIN	130715-23	D08		C26H34O7	458.557		4936	0.515793
01500872	PALMATINE CHLORIDE	130715-23	D09	10605-02-4	C21H22ClNO4	387.867	antibacterial, antimalarial, uterine contractant	336	-11.34
00100049	KHAYANTHONE	130715-23	D10	25279-68-9	C32H42O9	570.686		5354	1.59313
00100537	SOLASODINE	130715-23	D11	126-17-0	C27H43NO2	413.649	antineoplastic, antiinflammatory	4314	-1.08732
01502094	ROSMARINIC ACID	130715-23	E02	537-15-5	C18H16O8	360.323	antiinflammatory, antithrombotic, antiplatelet, cytostatic, antiviral	3919	-2.10538
00300018	LOBARIC ACID	130715-23	E03	522-53-2	C25H28O8	456.497	antibacterial	5066	0.850849
00100743	HOMOPTEROCARPIN	130715-23	E04	606-91-7	C17H16O4	284.315	antineoplastic, antidiabetic	4472	-0.6801
00200441	XANTHOXYLIN	130715-23	E05	90-24-4	C10H12O4	196.205		4782	0.118881
00201138	DEGUELIN(-)	130715-23	E06	522-17-8	C23H22O6	394.428	antineoplastic, antiviral, insecticide, ornithine decarboxylate inhibitor	390	-11.2009
00100688	DIGOXIGENIN	130715-23	E07	1672-46-4	C23H34O5	390.524	cardiotonic, positive inotropic activity	4864	0.330224
00300549	ACETYL ISOGAMBOGIC ACID	130715-23	E08		C40H46O9	670.807		965	-9.71888
01504181	PRISTIMERIN	130715-23	E09	1258-84-0	C30H40O4	464.651	antineoplastic, antiinflammatory	5515	2.00808
01505775	AGARIC ACID	130715-23	E10	666-99-9	C22H40O7	416.56	antiperspirant	4720	-0.0409155
01501192	ESTRADIOL-3-SULFATE, SODIUM SALT	130715-23	E11	4999-79-5	C18H23NaO5S	374.435	estrogen	5388	1.68076
01505743	ALEURETIC ACID	130715-23	F02	533-87-9	C16H32O5	304.43		4807	0.183314
01505847	LACCAIC ACID A	130715-23	F03	15979-35-8	C26H19NO12	537.441		4651	-0.218753
01505842	PIPERIC ACID	130715-23	F04	5285-18-7	C12H10O4	218.211	antilipidemic	4332	-1.04093
01505909	1-HYDROXY-3,6,7-TRIMETHOXY-2,8-DIPRENYLXANTHONE	130715-23	F05	15404-76-9	C26H30O6	438.525		4396	-0.875979
01505908	MANGOSTIN TRIMETHYL ETHER	130715-23	F06		C27H32O6	452.552		4099	-1.64145
01701001	ANDROSTA-1,4-DIEN-3,17-DIONE	130715-23	F07	897-06-3	C19H24O2	284.402		4526	-0.540922
01505345	CURCUMIN	130715-23	F08	458-37-7	C21H20O6	368.39	antiedemic, antiinflammatory, bile stimulant; antibacterial, antifungal, lipo/cyclooxygenase inhibitor	4772	0.093107
01505380	3,4',5,6,7-PENTAMETHOXYFLAVONE	130715-23	F09	4472-73-5	C20H20O7	372.378		4242	-1.27289
01505381	SINENSETIN	130715-23	F10	2306-27-6	C20H20O7	372.378	antiangiogenesis, antidiabetic	4464	-0.700718
01505163	AURIN TRICARBOXYLIC ACID	130715-23	F11	4431-00-9	C22H14O9	422.351	endonuclease inhibitor; apoptosis inhibitor, topoisomerase II inhibitor	5373	1.6421
01505383	HEXAMETHYLQUERCETAGETIN	130715-23	G02	1251-84-9	C21H22O8	402.405		5238	1.29415
00500580	PIPERONYLIC ACID	130715-23	G03	94-53-1	C8H6O4	166.135		4556	-0.463602
00202178	EPIAFZELECHIN (2R,3R)(-)	130715-23	G04	24808-04-6	C15H14O5	274.276	antiviral	4392	-0.886288
00300423	DIFUCOL HEXAMETHYL ETHER	130715-23	G05	14262-07-8	C18H22O6	334.372		4496	-0.618243
00100105	8beta-HYDROXYCARAPIN, 3,8-HEMIACETAL	130715-23	G06		C27H32O8	484.551		4391	-0.888865
00100060	MEXICANOLIDE	130715-23	G07	1915-67-9	C27H32O7	468.552		4643	-0.239372
00210242	THEAFLAVIN MONOGALLATES	130715-23	G08		C36H28O16	716.615		5628	2.29932
00310004	ANABASINE HYDROCHLORIDE	130715-23	G09	13078-04-1 (anabasine)	C10H15ClN2	198.697	insecticide	4831	0.245171
00310023	HYPOXANTHINE	130715-23	G10	68-94-0	C5H4N4O	136.114		5871	2.92562
01600759	4-HYDROXY-6-METHYLPYRAN-2-ONE	130715-23	G11	675-10-5	C6H6O3	126.113		5062	0.84054
01503431	CYTIDINE	130715-23	H02	65-46-3	C9H13N3O5	243.221	increases cell membrane phospholipids	4064	-1.73166
00300119	2-HYDROXY-5 (6)EPOXY-TETRAHYDROCARYOPHYLLENE	130715-23	H03		C15H26O2	238.373		3657	-2.78064
00300105	beta-CARYOPHYLLENE ALCOHOL	130715-23	H04		C15H26O	222.374		4053	-1.76001
01505255	HUPERZINE A	130715-23	H05	102518-79-6	C15H18N2O	242.324	anticholinesterase, cognition enhancer	3647	-2.80642
00300021	GIBBERELLIC ACID	130715-23	H06	77-06-5	C19H22O6	346.384	plant growth regulator	4108	-1.61826
00100008	CARAPIN	130715-23	H07	3463-88-5	C27H32O7	468.552		3688	-2.70075
00100024	DIHYDROGEDUNIN	130715-23	H08		C28H36O7	484.595		4225	-1.31671
00100047	DEACETOXY-7-OXOGEDUNIN	130715-23	H09		C26H30O6	438.525		4746	0.0260957
00100048	7-DEACETOXY-7-OXOKHIVORIN	130715-23	H10	15004-51-0	C30H38O9	542.632		3979	-1.95074
00100081	UTILIN	130715-23	H11	31218-22-1	C41H52O17	816.861		4175	-1.44557
00100101	PRENYLETIN	130715-24	A02	15870-91-4	C14H14O4	246.265		3946	-1.80823
00100102	CARAPIN-8(9)-ENE	130715-24	A03		C27H30O7	466.536		3813	-2.146
01500741	6,4'-DIMETHOXYFLAVONE	130715-24	A04	54401-47-7	C17H14O4	282.299		3964	-1.76252
00100205	3alpha-ACETOXYDIHYDRODEOXYGEDUNIN	130715-24	A05		C30H40O7	512.649		5592	2.37203
00100146	7-DESACETOXY-6,7-DEHYDROGEDUNIN	130715-24	A06		C26H30O5	422.526		3816	-2.13838
00100222	3-DEOXO-3beta-HYDROXYMEXICANOLIDE 16-ENOL ETHER	130715-24	A07		C28H36O7	484.595		3965	-1.75998
00102007	FORMONONETIN	130715-24	A08	485-72-3	C16H12O4	268.272	phytoestrogen	3922	-1.86918
00100358	1,7-DIDEACETOXY-1,7-DIOXO-3-DEACETYLKHIVORIN	130715-24	A09		C26H32O7	456.541		4945	0.728879
00100303	ALLOPREGNANOLONE	130715-24	A10		C21H34O2	318.504		4615	-0.109205
01505257	ICARIIN	130715-24	A11	489-32-7	C33H40O15	676.678	hepatoprotective	4372	-0.726339
01502223	RESVERATROL	130715-24	B02	501-36-0	C14H12O3	228.25	antifungal, antibacterial	4419	-0.606976
00200343	FLAVANONE	130715-24	B03	487-26-3	C15H12O2	224.262		4316	-0.868559
00100447	DEACETOXY(7)-7-OXOKHIVORINIC ACID	130715-24	B04		C27H36O10	520.582		4349	-0.784751
00211012	IRIGINOL HEXAACETATE	130715-24	B05		C27H22O14	570.468		5349	1.7549
00100006	BUSSEIN	130715-24	B06	41060-14-4	C43H54O18	858.899		4881	0.566341
01505326	SOLANESYL ACETATE	130715-24	B07		C47H76O2	673.129		4873	0.546024
00107023	SITOSTERYL ACETATE	130715-24	B08		C31H52O2	456.759		4920	0.665388
01501197	PRIMULETIN	130715-24	B09	491-78-1	C15H10O3	238.245		4780	0.309837
00100465	DIHYDROFISSINOLIDE	130715-24	B10		C29H38O8	514.621		3085	-3.99487
00200743	ERGOSTEROL	130715-24	B11	57-87-4	C28H44O	396.662		5093	1.10475
00100424	XYLOCARPUS A	130715-24	C02		C31H38O11	586.642		4132	-1.33585
00100528	PEUCENIN	130715-24	C03	578-72-3	C15H16O4	260.292	acetylcholinesterase inhibitor	4593	-0.165077
00100529	HETEROPEUCENIN, METHYL ETHER	130715-24	C04	26213-95-6	C16H18O4	274.319		5139	1.22157
00100540	OBLIQUIN	130715-24	C05		C14H12O4	244.249		5475	2.07489
00100550	OLEANOIC ACID	130715-24	C06	508-02-1	C30H48O3	456.715		3576	-2.7479
00100551	FRIEDELIN	130715-24	C07	559-74-0	C30H50O	426.732		4614	-0.111744
00100513	PTAEROXYLIN	130715-24	C08	14729-11-4	C15H14O4	258.276		5275	1.56696
00100563	OXONITINE	130715-24	C09		C33H43NO12	645.71	antineoplastic	5167	1.29268
00210874	HERNIARIN	130715-24	C10	551-59-9	C10H8O3	176.173		5419	1.93267
00100595	COTARNINE CHLORIDE	130715-24	C11	10018-19-6, 82-54-2 [cotarnine]	C12H14ClNO3	255.703	vasoconstrictor	5206	1.39173
02300116	5-METHYLHYDANTOIN	130715-24	D02	616-03-5	C4H6N2O2	114.105		4387	-0.688244
00100599	2-METHYL GRAMINE	130715-24	D03		C12H16N2	188.275		3760	-2.2806
00100609	XANTHYLETIN	130715-24	D04	553-19-5	C14H12O3	228.25	antineoplastic	4762	0.264123
00100616	ANGOLENSIN (R)	130715-24	D05	4842-48-2	C16H16O4	272.304		3614	-2.65139
00100618	3alpha-HYDROXY-4,4-BISNOR-8,11,13-PODOCARPATRIENE	130715-24	D06		C15H20O	216.326		4996	0.858401
00100655	DIHYDROGEDUNIC ACID, METHYL ESTER	130715-24	D07		C26H36O8	476.572		4718	0.152379
00102035	3beta-HYDROXYDEOXODIHYDRODEOXYGEDUNIN	130715-24	D08		C28H38O6	470.611		4123	-1.35871
00200004	12a-HYDROXY-9-DEMETHYLMUNDUSERONE-8-CARBOXYLIC ACID	130715-24	D09		C19H16O9	388.334		4545	-0.28698
00200010	HAEMATOXYLIN	130715-24	D10	517-28-2	C16H14O6	302.286		4439	-0.556183
00200011	MUNDULONE	130715-24	D11	481-94-7	C26H26O6	434.494		406	-10.7986
00100005	ANTHOTHECOL	130715-24	E02	10410-83-0	C28H32O7	480.563		4933	0.698403
00200012	BRAZILIN	130715-24	E03	474-07-7	C16H14O5	286.287	inhibits platelet aggregation, PLA2, PKC, protein phosphatase, insulin receptor kinase, nitric oxide synthase, antineoplastic	4098	-1.4222
00200033	LEOIDIN	130715-24	E04	105350-54-7	C18H14Cl2O7	413.214		5606	2.40759
00200054	FUMARPROTOCETRARIC ACID	130715-24	E05	489-50-9	C22H16O12	472.366	antibacterial	5051	0.998081
00200070	LECANORIC ACID	130715-24	E06	480-56-8	C16H14O7	318.286	antioxidant, free radical scavenger	4785	0.322535
00200090	OBTUSAQUINONE	130715-24	E07	21105-15-7	C16H14O3	254.288	antifungal	4677	0.0482533
00200110	ANTIAROL	130715-24	E08	642-71-7	C9H12O4	184.194		4967	0.784751
00200111	THEAFLAVIN	130715-24	E09	4670-05-7	C29H24O12	564.507	antineoplastic, antiviral, antioxidant, cholesterol lowering	5391	1.86156
00200115	PECTOLINARIN	130715-24	E10	28978-02-1	C29H34O15	622.585	antiinflammatory, analgesic	5089	1.09459
00200139	ISOTECTORIGENIN, 7-METHYL ETHER	130715-24	E11		C18H16O6	328.325		4608	-0.126982
00200002	ORSELLINIC ACID, ETHYL ESTER	130715-24	F02	2524-37-0	C10H12O4	196.205		5092	1.10221
00200422	KOPARIN	130715-24	F03	65048-75-1	C16H12O6	300.27		4859	0.510469
01505339	L-PHENYLALANINOL	130715-24	F04	3182-95-4	C9H13NO	151.21	antiulcer	4388	-0.685705
00200427	PISCIDIC ACID	130715-24	F05	35388-57-9	C11H12O7	256.214		4703	0.114284
00100517	ENTANDROPHRAGMIN	130715-24	F06	11013-05-1	C43H56O17	844.916		4271	-0.982844
01500738	5,2'-DIMETHOXYFLAVONE	130715-24	F07		C17H14O4	282.299		4011	-1.64315
00200457	ANHYDROBRAZILIC ACID	130715-24	F08		C12H10O5	234.211		4946	0.731418
00200484	DEOXYSAPPANONE B 7,4'-DIMETHYL ETHER	130715-24	F09		C18H18O5	314.341		4632	-0.0660308
00100162	KHIVORIN	130715-24	F10	2524-38-1	C32H42O10	586.686		5236	1.46792
00100012	DEACETYLGEDUNIN	130715-24	F11		C26H32O6	440.541		4107	-1.39935
00300564	MENTHONE	130715-24	G02	14073-97-3	C10H18O	154.254		5110	1.14792
01505488	SALIDROSIDE	130715-24	G03	10338-51-9	C15H22O7	314.338		4596	-0.157458
01400242	N-METHYLBENZYLAMINE HYDROCHLORIDE	130715-24	G04	13426-94-3, 103-67-3(base)	C8H12ClN	157.645		4110	-1.39173
01504036	3-DESHYDROXYSAPPANOL TRIMETHYL ETHER	130715-24	G05		C19H22O5	330.384		4543	-0.292059
00200523	XANTHONE	130715-24	G06	90-47-1	C13H8O2	196.208		4570	-0.223489
00200640	3-METHYLORSELLINIC ACID	130715-24	G07	4707-46-4	C9H10O4	182.178		5031	0.947289
01500709	CHRYSIN	130715-24	G08	480-40-0	C15H10O4	254.245	diuretic	4470	-0.477454
00200007	GAMBOGIC ACID	130715-24	G09	2752-65-0	C38H44O8	628.77	antiinflammatory, cytotoxic, inhibits HeLa cells in vitro;	654	-10.1687
01505349	4-O-METHYLPHLORACETOPHENONE	130715-24	G10	7507-89-3	C9H10O4	182.178	antifungal, phytoalexin	4951	0.744117
01500734	3,4'-DIMETHOXYFLAVONE	130715-24	G11		C17H14O4	282.299		4021	-1.61776
01500760	HECOGENIN	130715-24	H02	467-55-0	C27H42O4	430.633	antiinflammatory	4540	-0.299678
01505812	CRYPTOTANSHINONE	130715-24	H03	35825-57-1	C19H20O3	296.369	inhibits angiogenesis	4318	-0.86348
01500754	XANTHURENIC ACID	130715-24	H04	59-00-7	C10H7NO4	205.172	caspase activator, guanylyl cyclase stimulant	4600	-0.1473
00201315	7,8-DIHYDROXYFLAVONE	130715-24	H05	38183-03-8	C15H10O4	254.245	vascular protectant, antihaemorrhagic, tyr kinase B agonist	4019	-1.62283
01501017	FERULIC ACID	130715-24	H06	1135-24-6	C10H10O4	194.189	antineoplastic, choleretic, food preservative	4469	-0.479993
01505038	KASUGAMYCIN HYDROCHLORIDE	130715-24	H07	19408-46-9, 6980-18-3 (base)	C14H26ClN3O9	415.831	antifungal	4337	-0.815227
01502259	MORIN	130715-24	H08	480-16-0	C15H10O7	302.243	P450 and ATPase inhibitor	4610	-0.121903
01500944	CARNOSINE	130715-24	H09	305-84-0	C9H14N4O3	226.237	antioxidant, antisenescense, antineoplastic	4350	-0.782211
01502227	CADAVERINE TARTRATE	130715-24	H10	462-94-2(base)	C7H16N2O6	224.215		4678	0.050793
01505041	BISPHENOL A	130715-24	H11	80-05-7	C15H16O2	228.294	endocrine disruptor, plastic monomer	3834	-2.09267
00200690	2-BENZOYL-5-METHOXYBENZOQUINONE	130715-25	A02		C14H10O4	242.233		5937	0.736657
01502207	L-LEUCYL-L-ALANINE	130715-25	A03	7298-84-2	C9H18N2O3	202.255	ubiquitin blocker, neurite growth inhibitor	6162	1.48538
01505190	L(+/-)-ALLIIN	130715-25	A04	556-27-4(-)	C6H11NO3S	177.223	antibacterial, antioxidant	865	-16.1412
01505121	11a-ACETOXYPROGESTERONE	130715-25	A05	2268-98-6	C23H32O4	372.509	metabolite of progesterone	4680	-3.44619
01505135	PIPLARTINE	130715-25	A06	20069-09-4	C17H19NO5	317.345	anti-asthma, antibronchitis	6040	1.0794
01505175	ASIATIC ACID	130715-25	A07	464-92-6	C30H48O5	488.714	wound healing, experimental carcinogen	5093	-2.07187
01505268	NOBILETIN	130715-25	A08	478-01-3	C21H22O8	402.405	matrix metaloproteinase inhibitor; antineoplastic	4097	-5.38621
00200744	ERGOSTEROL ACETATE	130715-25	A09	2418-45-3	C32H50O2	466.754		5895	0.596896
01505176	AURAPTENE	130715-25	A10	495-02-3	C19H22O3	298.385	antineoplastic, apoptosis inducer	4555	-3.86215
00100223	1,2alpha-EPOXYDEACETOXYDIHYDROGEDUNIN	130715-25	A11		C26H32O7	456.541		6050	1.11268
00307123	ESTRONE BENZOATE	130715-25	B02		C25H26O3	374.484		1104	-15.3458
00200774	IRIGENIN	130715-25	B03	548-76-5	C18H16O8	360.323	antiinflammatory, inhibits NO and PGE synthesis	5332	-1.27657
00200793	IRIDIN	130715-25	B04	491-74-7	C24H26O13	522.467		5711	-0.0153904
00200798	DALBERGIONE, 4-METHOXY-4'-HYDROXY-	130715-25	B05		C16H14O4	270.288		5138	-1.92213
01505138	3,4'-DIHYDROXYFLAVONE	130715-25	B06	14919-49-4	C15H10O4	254.245		5901	0.616862
01503636	N-METHYL-D-ASPARTIC ACID	130715-25	B07	6384-92-5	C5H9NO4	147.132	NMDA agonist	5477	-0.794059
01505808	AVOCADYNOFURAN	130715-25	B08	24708-33-6	C17H26O	246.396		5674	-0.138513
01500817	CARMINIC ACID	130715-25	B09	1260-17-9	C22H20O14	508.396	antineoplastic, glucosyltransferase inhibitor	5610	-0.351482
00200848	DEOXYSAPPANONE B 7,3'-DIMETHYL ETHER	130715-25	B10		C18H18O5	314.341		4380	-4.44449
00200412	2,3,4'-TRIHYDROXY-4-METHOXYBENZOPHENONE	130715-25	B11		C14H12O5	260.249		5952	0.786572
00200873	IRIGENIN TRIMETHYL ETHER	130715-25	C02		C21H22O8	402.405		5274	-1.46957
01505142	2',5'-DIHYDROXY-4-METHOXYCHALCONE	130715-25	C03	6342-92-3	C16H14O4	270.288	activates PPAR-gamma ligand	5461	-0.847301
01504351	CITRONELLAL (R+)	130715-25	C04	2385-77-5	C10H18O	154.254	insect repellent	5662	-0.178445
00201136	SAPPANONE A DIMETHYL ETHER	130715-25	C05		C18H16O5	312.325		5219	-1.65259
00201154	DEHYDROROTENONE	130715-25	C06	30990-44-4	C23H20O6	392.412		5272	-1.47623
00201177	DUARTIN (-)	130715-25	C07	52305-04-1	C18H20O6	332.356	antiprotozoal	5937	0.736657
00201182	IRIGENOL	130715-25	C08	4935-93-7	C15H10O8	318.242		5984	0.893057
00201227	NONIC ACID	130715-25	C09		C9H16O4	188.225		5965	0.829831
00201281	DALBERGIONE	130715-25	C10		C15H12O2	224.262		5625	-0.301568
01505141	2',4-DIHYDROXYCHALCONE	130715-25	C11	13323-66-5	C15H12O3	240.261	antineoplastic	5920	0.680087
01504166	ISOOSAJIN	130715-25	D02	5745-54-0	C25H24O5	404.467		5409	-1.02034
00100173	EPOXYGEDUNIN	130715-25	D03		C28H34O8	498.578		3746	-6.55421
00201331	DEOXYSAPPANONE B TRIMETHYL ETHER	130715-25	D04		C19H20O5	328.368		5347	-1.22665
00201342	DEOXYSAPPANONE B 7,3'-DIMETHYL ETHER ACETATE	130715-25	D05		C20H20O6	356.379		5046	-2.22827
00201364	DUARTIN, DIMETHYL ETHER	130715-25	D06		C20H24O6	360.411		5207	-1.69252
00201448	4,4'-DIMETHOXYDALBERGIONE	130715-25	D07		C17H16O4	284.315		5030	-2.28152
00240944	HAEMATOXYLIN PENTAACETATE	130715-25	D08		C26H24O12	528.474		5908	0.640156
00100552	beta-AMYRIN ACETATE	130715-25	D09	1616-93-9	C32H52O2	468.77		5574	-0.471278
01505302	GENETICIN	130715-25	D10	49863-47-0, 108321-42-2(sulfate)	C20H40N4O10	496.563	antibacterial	5691	-0.0819432
01505325	SOLANESOL	130715-25	D11	13190-97-1	C45H74O	631.091	antioxidant, antibacterial	5838	0.407221
01505320	INDOLE-3-CARBINOL	130715-25	E02	700-06-1	C9H9NO	147.178	antineoplastic; inhibitor of Amyloid-beta deposition	5310	-1.34978
01505297	PERILLYL ALCOHOL	130715-25	E03	536-59-4, 18457-55-1	C10H16O	152.238	antineoplastic, apoptosis inducer; skin irritant, LD50(rat) 2100 mg/kg po	5091	-2.07853
00100346	PICROTIN	130715-25	E04	21416-53-5	C15H18O7	310.307	GABAa receptor antagonist	5549	-0.554469
00300532	ANDROGRAPHOLIDE	130715-25	E05	5508-58-7	C20H30O5	350.459	antineoplastic	4501	-4.04184
01505127	GOSSYPIN	130715-25	E06	652-78-8	C21H20O13	480.386	antiinflammatory, antiangiogenesis, antineoplastic, inhibits NF-kB cell response	5410	-1.01701
01505169	DEOXYPEGANINE HYDROCHLORIDE	130715-25	E07	61939-05-7	C11H13ClN2	208.693	acetylcholinesterase inhibitor, antiParkinsonism	5650	-0.218377
01505240	LUPANYL ACID HYDROCHLORIDE	130715-25	E08		C14H25ClN2O2	288.821		5626	-0.29824
01505123	21-ACETOXYPREGNENOLONE	130715-25	E09	566-78-9	C23H34O4	374.525	antiarthritic, precursor in corticoid biosynthesis	5743	0.0910943
01505151	HARPAGOSIDE	130715-25	E10	19210-12-9	C23H28O11	480.473		5048	-2.22162
01505129	PLUMBAGIN	130715-25	E11	481-42-5	C11H8O3	188.185	antibacterial, antifungal, tuberculostatic; antifeedant (worm)	223	-18.2775
01505174	GARLICIN	130715-25	F02	2179-57-9	C6H10S2	146.275	antineoplastic, antibacterial, apoptosis inducer, insecticide	5459	-0.853957
00270088	CHOLESTAN-3-ONE	130715-25	F03	566-88-1	C27H46O	386.667		5502	-0.710868
01504412	PODOPHYLLIN ACETATE	130715-25	F04	1180-34-3	C24H24O9	456.453		5314	-1.33647
01500989	18alpha-GLYCYRRHETINIC ACID	130715-25	F05		C30H46O4	470.699	antiinflammatory, antiviral	5366	-1.16343
01500833	CANAVANINE	130715-25	F06	543-38-4	C5H12N4O3	176.176	NO synthase inhibitor	5435	-0.93382
01500704	N-ACETYLPROLINE	130715-25	F07		C7H11NO3	157.171	antirheumatic	5616	-0.331517
01505825	DIHYDROTANSHINONE I	130715-25	F08		C18H14O3	278.31	platelet aggregation inhibitor, antiangiogenesis	5031	-2.27819
01501022	FARNESOL	130715-25	F09	4602-84-0	C15H26O	222.374	antineoplastic, antibacterial	5381	-1.11351
01501132	NEROL	130715-25	F10	106-25-2	C10H18O	154.254	weak estrogen receptor blocker	5389	-1.08689
01502101	PERILLIC ACID (-)	130715-25	F11	7694-45-3	C10H14O2	166.222	inhibits posttranslational cys isoprenylation, blocks G-protein	5607	-0.361465
01502347	AVERMECTIN A1a	130715-25	G02		C49H74O14	887.128	antiparasitic	285	-18.0712
01502323	PICEID	130715-25	G03	27208-80-6	C20H22O8	390.394	antioxidant	5313	-1.33979
01502251	NEROLIDOL	130715-25	G04	7212-44-4	C15H26O	222.374	anti-ulcer, insect antifeedant	5353	-1.20669
01502108	ANTIMYCIN A (A1 shown)	130715-25	G05	1397-94-0	C27H38N2O9	534.612	antifungal, antiviral, interferes in cytochrome oxidation	469	-17.4589
01502232	CAMPTOTHECIN	130715-25	G06	7689-03-4	C20H16N2O4	348.362	antineoplastic	3357	-7.84867
01505486	LUPEOL ACETATE	130715-25	G07	1617-68-1	C32H52O2	468.77	antiulcer	6330	2.04442
00200789	DAIDZEIN	130715-25	G08	486-66-8	C15H10O4	254.245	phytoestrogen	5482	-0.777421
00240929	AVOCADYNE ACETATE	130715-25	G09	24607-06-5	C19H34O4	326.48	antifungal	5336	-1.26326
00240673	ROBUSTIC ACID	130715-25	G10	5307-59-5	C22H20O6	380.401	inhibits cAMP-dependent protein kinase	5837	0.403893
01504153	NORCANTHARIDIN	130715-25	G11		C8H8O4	168.151	antineoplastic, protein phosphatase inhibitor	6374	2.19084
01503994	CONVALLATOXIN	130715-25	H02	508-75-8	C29H42O10	550.652	cardiotonic	187	-18.3973
01503731	GALANGIN 3-O-METHYL ETHER	130715-25	H03	6665-74-3	C16H12O5	284.271		4983	-2.43792
00300147	USNIC ACID	130715-25	H04	125-46-2	C18H16O7	344.324	antibacterial	2612	-10.3278
00210477	ACTINONIN	130715-25	H05	13434-13-4	C19H35N3O5	385.508	antibacterial	3231	-8.26795
00107108	5alpha-ANDROSTAN-3,17-DIONE	130715-25	H06		C19H28O2	288.434	androgen, aromatase inhibitor	5286	-1.42964
01505484	LUPEOL	130715-25	H07	545-47-1	C30H50O	426.732	antineoplastic	5791	0.250821
01503972	URIDINE	130715-25	H08	58-96-8	C9H12N2O6	244.206		5673	-0.141841
01504209	DIPLOSALSALATE	130715-25	H09	530-75-6	C16H12O6	300.27	analgesic, antipyretic	5521	-0.647643
01503745	MITRAPHYLLINE	130715-25	H10	509-80-8	C21H24N2O4	368.436	antineoplastic	5309	-1.3531
[truncated: 401 more rows]

## Sheet: confirmed hits 
ID	MOLENAME	Plate	Position	cas#	Formula	MolWt	Bioactivity	Fold Change(to DMSO)	P value
01500810	AMINACRINE	130715-06	D09	90-45-9, 134-50-9 [aminacrine hydrochloride]	C13H10N2	194.238	local antiseptic	1.64472	0.000251801
01504218	ACRISORCIN	130715-11	D04	7527-91-5	C25H28N2O2	388.514	antifungal	1.50631	0.00545207
01500419	NADIDE	130715-04	B04	53-84-9	C21H27N7O14P2	663.435	alcohol and narcotic antagonist	1.42875	0.000521412
01506103	ALLYLISOTHIOCYANATE	130715-15	E04	57-06-7	C4H5NS	99.1551	counterirritant	1.3424	0.0416331
01502380	DEFLAZACORT	130715-08	F04	14484-47-0	C25H31NO6	441.529	antiinflammatory	1.32704	0.00540352
01503117	TRIMIPRAMINE MALEATE	130715-09	C06	521-78-8, 739-71-9 [trimipramine]	C24H30N2O4	410.518	antidepressant	1.29019	0.0304783
01502019	FOSCARNET SODIUM	130715-07	E06	63585-09-1	CNa3O5P	191.951	antiviral	1.27741	0.00259801
01505489	MILRINONE	130715-13	F07	78415-72-2	C12H9N3O	211.225	cardiotonic	1.25989	0.00539491
01503324	THIOTEPA	130715-09	H03	52-24-4	C6H12N3PS	189.22	antineoplastic, alkylating agent	1.24954	0.00382423
01503251	METARAMINOL BITARTRATE	130715-09	F02	33402-03-8	C13H19NO8	317.298	antihypotensive	1.23371	0.0346454
01506101	PROTIRELIN	130715-15	E03	24305-27-9	C16H22N6O4	362.392	prothyrotropin	1.23278	0.00115846
01500309	FURAZOLIDONE	130715-03	B05	67-45-8	C8H7N3O5	225.162	antibacterial	1.23165	0.00504658
01500403	METHYLDOPA	130715-04	A04	41372-08-1, 555-30-6 [anhydrous]	C10H13NO4	211.219	antihypertensive	1.21848	0.0136136
01500260	PYRITHIONE ZINC	130715-02	F08	13463-41-7	C10H10N2O2S2Zn	319.701	antibacterial, antifungal, antiseborrheic	1.20478	0.00800459
01504259	IRBESARTAN	130715-11	E04	138402-11-6	C25H28N6O	428.542	angiotensin 2 receptor antagonist	1.20146	0.00106993
01505261	TELMISARTAN	130715-12	E02	144701-48-4	C33H30N4O2	514.633	antihypertensive, angiotensin II blocker	1.19911	0.00104459
01501187	FLUNISOLIDE	130715-07	C08	77326-96-6, 3385-03-3	C24H31FO6	434.509	antiinflammatory	1.19839	0.0113939
01503242	ISOXICAM	130715-09	E08	34552-84-6	C14H13N3O5S	335.341	antiinflammatory	1.19755	0.00864897
01503237	HALCINONIDE	130715-09	E05	3093-35-4	C24H32ClFO5	454.971	glucocorticoid, antiinflammatory	1.17623	0.0215142
01502202	CYCLOSPORINE	130715-07	H07	59865-13-3	C62H111N11O12	1202.64	immunosuppressant	1.16809	0.0166944
01504832	CEFTIOFUR HYDROCHLORIDE	130715-11	G11	80370-57-6	C19H18ClN5O7S3	560.03	antibacterial	1.15802	0.0248457
01505925	ZALEPLON	130715-15	A04	151319-34-5	C17H15N5O	305.342	sedative, hypnotic	1.15684	0.0295126
01505820	TOPOTECAN HYDROCHLORIDE	130715-14	G11	119413-54-6	C23H24ClN3O5	457.918	antineoplastic; topoisomerase I inhibitor	1.15188	0.0202569
01500435	NITROMIDE	130715-04	C05	121-81-3	C7H5N3O5	211.135	antibacterial, coccidiostat	1.15157	0.0254557
01505308	CHLOROPHYLLIDE Cu COMPLEX Na SALT	130715-14	E03	11006-34-1	C34H33CuN4Na3O6	726.181	antineoplastic	1.14287	0.0410784
01500840	CHOLIC ACID	130715-21	F02	81-25-4	C24H40O5	408.583		1.14132	0.0100246
01503092	GLUCONOLACTONE	130715-09	B07	90-80-2	C6H10O6	178.143	chelating agent	1.13063	0.0307687
01500899	ESCULETIN	130715-21	D03	305-01-1	C9H6O4	178.146	antifungal, hepatoprotective, IL-1 inhibitor	1.11915	0.0140167
01506181	IMEXON	130715-15	G02	59643-91-3	C4H5N3O	111.104	antineoplastic	1.11872	0.0272176
01500730	4-METHYLDAPHNETIN	130715-28	G02	2107-77-9	C10H8O4	192.173		1.07906	0.00791497
01500765	NARINGIN	130715-28	B03	10236-47-2	C27H32O14	580.548	antihaemorrhagic, antiinflammatory	1.07884	0.0133611
01500775	TETRAC	130715-30	C04	67-30-1	C14H8I4O4	747.835	antineoplastic, thyroid hormone	1.07053	0.0439518
00201604	PYRROMYCIN	130715-28	E04	668-17-7	C30H35NO11	585.614	antibacterial	1.0515	0.0214105
00307047	3-OXOURSAN(28-13)OLIDE	130715-27	E02		C30H46O3	454.699		1.04112	0.0399606
